# Supplementary material for: Chlorido(8-hy­droxy­quinoline-κ2 N,O)(quinolin-8-olato-κ2 N,O)zinc methanol monosolvate
Source: Acta Crystallogr Sect E Struct Rep Online. 2011 Aug 27;67(Pt 9):m1283. doi: 10.1107/S160053681103337X (PMC3200687; doi:10.1107/S160053681103337X)
Supplement: Supplementary file 2 [file e-67-m1283-Isup2.hkl]

# 
# h,k,l, Fc-squared, Fo-squared, sigma(Fo-squared) and status flag 
# 
data_I
_shelx_title '  P-1' 
_shelx_refln_list_code          4 
_shelx_F_calc_maximum      193.43 
_exptl_crystal_F_000       432.00 
_reflns_d_resolution_high  0.7697 
 
loop_ 
 _symmetry_equiv_pos_as_xyz 
 'x, y, z' 
 '-x, -y, -z' 
 
_cell_length_a     8.4110 
_cell_length_b     8.4692 
_cell_length_c    13.2667 
_cell_angle_alpha  99.905 
_cell_angle_beta   95.341 
_cell_angle_gamma 110.549 
 
_shelx_F_squared_multiplier     1.000 
 
loop_ 
 _refln_index_h 
 _refln_index_k 
 _refln_index_l 
 _refln_F_squared_calc 
 _refln_F_squared_meas 
 _refln_F_squared_sigma 
 _refln_observed_status 
   1   0   0     5790.60     5780.61     52.56 o 
   2   0   0     7740.01     7960.10     87.42 o 
   3   0   0     1808.69     1847.42     51.90 o 
   4   0   0     1491.50     1314.54    251.32 o 
   5   0   0      488.97      467.58     34.44 o 
   6   0   0      728.59      742.11     47.76 o 
   7   0   0     1740.79     1826.26     82.04 o 
   8   0   0        5.08       20.33     11.82 o 
   9   0   0       98.88      106.08     23.13 o 
 -10   1   0      139.65      128.22     28.08 o 
  -9   1   0      151.79      163.23     28.40 o 
  -8   1   0        0.23       -0.63      8.82 o 
  -7   1   0      219.03      236.46     29.36 o 
  -6   1   0       31.33       19.31      6.65 o 
  -5   1   0      754.05      817.77     44.47 o 
  -4   1   0      774.98      698.21     36.22 o 
  -3   1   0     1182.49     1267.75     41.88 o 
  -2   1   0     1481.73     1470.84     36.55 o 
  -1   1   0     2589.51     2540.16     59.12 o 
   0   1   0    12153.13    12213.97     69.84 o 
   1   1   0      108.41       81.14      5.13 o 
   2   1   0     1443.43     1517.18     28.78 o 
   3   1   0     1856.47     1781.14     37.64 o 
   4   1   0     1105.24      258.71    555.64 o 
   5   1   0       32.10       15.10      9.70 o 
   6   1   0       19.57       17.29      9.99 o 
   7   1   0     2063.83     2001.02     87.90 o 
   8   1   0      459.72      466.59     46.60 o 
   9   1   0      206.61      203.48     34.15 o 
 -10   2   0       36.05       33.59     11.37 o 
  -9   2   0      353.48      401.76     44.30 o 
  -8   2   0      253.73      230.86     31.01 o 
  -7   2   0      150.26      158.32     23.88 o 
  -6   2   0     1458.61     1572.56     47.71 o 
  -5   2   0     1626.39     1714.83     62.67 o 
  -4   2   0     1433.38     1432.26     35.26 o 
  -3   2   0      787.63      786.87     17.17 o 
  -2   2   0     4114.04     4135.12     30.30 o 
  -1   2   0      141.30      148.02      4.29 o 
   0   2   0     2060.56     2117.22     41.75 o 
   1   2   0      271.98      253.32     18.40 o 
   2   2   0      461.96      475.98     33.27 o 
   3   2   0     2365.34     2293.88     44.76 o 
   4   2   0      100.18       62.47     12.76 o 
   5   2   0      130.59      142.96     14.57 o 
   6   2   0       97.30      109.83     20.16 o 
   7   2   0     1585.64     1510.93     78.03 o 
   8   2   0      469.32      468.13     47.28 o 
   9   2   0       52.85       58.09     17.54 o 
 -10   3   0        7.29        2.03      7.19 o 
  -9   3   0      463.81      459.00     43.43 o 
  -8   3   0       57.21       67.66     11.91 o 
  -7   3   0       17.52       12.68      4.67 o 
  -6   3   0      537.83      574.62     23.13 o 
  -5   3   0     1456.13     1401.23     34.34 o 
  -4   3   0        8.16        4.82      2.33 o 
  -3   3   0      559.64      636.54     14.42 o 
  -2   3   0     1559.74     1434.58     14.56 o 
  -1   3   0      130.39      112.77      5.83 o 
   0   3   0      472.59      592.32     19.40 o 
   1   3   0      752.58      666.14     20.72 o 
   2   3   0     1728.94     1709.79     57.24 o 
   3   3   0       23.22       13.79     17.35 o 
   4   3   0      153.78      213.53     23.32 o 
   5   3   0     1282.79     1360.31     64.66 o 
   6   3   0      184.05      165.42     24.86 o 
   7   3   0      541.57      492.84     46.27 o 
   8   3   0       52.18       52.37     18.51 o 
 -10   4   0       44.20       66.21     26.68 o 
  -9   4   0     1402.18     1522.56     58.25 o 
  -8   4   0       70.18       65.98      9.29 o 
  -7   4   0        8.21        8.60      4.99 o 
  -6   4   0      733.07      698.42     22.99 o 
  -5   4   0     1359.87     1429.38     29.08 o 
  -4   4   0     2353.77     2583.64     30.09 o 
  -3   4   0       17.38       32.24      2.53 o 
  -2   4   0    10255.98    10396.93    290.87 o 
  -1   4   0       43.97       54.10      4.84 o 
   0   4   0      729.77      720.41     31.03 o 
   1   4   0     2517.79     2603.02     46.83 o 
   2   4   0     3007.22     3117.60     55.75 o 
   3   4   0      228.28      215.47     16.30 o 
   4   4   0      371.03      370.52     22.33 o 
   5   4   0      699.03      696.85     48.40 o 
   6   4   0       56.15       59.37     16.52 o 
   7   4   0      172.95      177.75     29.54 o 
 -10   5   0      129.72       88.31     23.32 o 
  -9   5   0      180.28      196.15     30.06 o 
  -8   5   0      207.49      196.02     21.08 o 
  -7   5   0        0.28        2.92      5.33 o 
  -6   5   0      605.04      547.19     22.39 o 
  -5   5   0      593.61      598.07     17.20 o 
  -4   5   0      468.38      509.89     14.38 o 
  -3   5   0       70.88       62.68      4.46 o 
  -2   5   0     2974.29     2935.32     82.76 o 
  -1   5   0      371.16      363.17     13.95 o 
   0   5   0      279.83      266.79     11.08 o 
   1   5   0     1196.36     1188.51     71.95 o 
   2   5   0      667.76      699.83     38.54 o 
   3   5   0        1.51       -6.38      5.73 o 
   4   5   0        3.16       -2.27      5.93 o 
   5   5   0     1222.66     1268.47     67.41 o 
   6   5   0        2.51       16.57     12.21 o 
   7   5   0        7.28       -3.52      9.03 o 
 -10   6   0       94.17       79.36     21.45 o 
  -9   6   0       13.60       52.61     16.99 o 
  -8   6   0       10.11        6.04      8.67 o 
  -7   6   0       50.87       51.92      7.67 o 
  -6   6   0     1193.50     1257.93     31.15 o 
  -5   6   0      728.11      720.34     18.36 o 
  -4   6   0      486.38      498.08     26.83 o 
  -3   6   0       19.28       15.14      3.93 o 
  -2   6   0     1405.70     1316.02     36.84 o 
  -1   6   0      152.35      146.54     10.06 o 
   0   6   0      230.74      235.47     11.58 o 
   1   6   0     2439.45     2583.19     54.11 o 
   2   6   0       40.30       46.33     11.75 o 
   3   6   0       92.93       88.11     16.58 o 
   4   6   0      196.55      184.66     25.46 o 
   5   6   0      722.17      744.16     53.55 o 
   6   6   0      163.31      120.03     24.00 o 
 -10   7   0      123.45      155.79     29.97 o 
  -9   7   0       66.53       48.96     18.22 o 
  -8   7   0      109.17      115.35     23.17 o 
  -7   7   0      247.93      247.62     31.52 o 
  -6   7   0      410.89      398.77     14.77 o 
  -5   7   0       58.96       49.34     13.05 o 
  -4   7   0      871.68      836.25     23.61 o 
  -3   7   0      129.32      118.71      9.12 o 
  -2   7   0      457.54      438.16     19.99 o 
  -1   7   0       18.70        7.31      4.30 o 
   0   7   0      580.40      536.55     21.30 o 
   1   7   0      457.92      471.07     25.23 o 
   2   7   0        5.75        1.26      4.37 o 
   3   7   0      949.31      937.43     57.32 o 
   4   7   0      123.46      110.78     21.06 o 
  -9   8   0       10.85        1.32      7.19 o 
  -8   8   0     1161.33     1234.73     75.86 o 
  -7   8   0     1159.88     1199.68     72.05 o 
  -6   8   0      120.34      117.80     22.96 o 
  -5   8   0      441.80      407.49     39.21 o 
  -4   8   0     1128.23     1013.06     46.29 o 
  -3   8   0        3.89       -1.04      2.87 o 
  -2   8   0       90.98       95.75     10.53 o 
  -1   8   0      358.66      348.20     24.48 o 
   0   8   0      642.62      672.57     25.72 o 
   1   8   0      236.26      251.77     19.74 o 
   2   8   0      334.92      321.36     38.04 o 
   3   8   0      274.13      249.37     36.12 o 
  -8   9   0      756.92      794.19     64.35 o 
  -7   9   0      273.73      286.21     37.44 o 
  -6   9   0       10.60       26.34     13.28 o 
  -5   9   0       50.89       63.33     17.35 o 
  -4   9   0     1005.93     1017.12     64.95 o 
  -3   9   0       55.64       62.00     16.79 o 
  -2   9   0       28.47       38.84     13.45 o 
  -1   9   0      664.07      756.19     28.99 o 
   0   9   0      446.98      447.47     36.75 o 
   1   9   0        4.04        3.45      6.63 o 
   2   9   0       21.60       14.46     11.21 o 
  -7  10   0      200.70      209.43     34.62 o 
  -6  10   0      154.11      127.48     25.55 o 
  -5  10   0       95.17      127.80     26.05 o 
  -4  10   0     1179.98     1182.40     75.90 o 
  -3  10   0      180.62      159.91     28.88 o 
  -2  10   0        6.74       15.89     10.10 o 
  -1  10   0      252.52      227.44     34.56 o 
   1 -10   1      128.21      139.18     27.58 o 
   2 -10   1        7.13       -8.96     14.52 o 
   3 -10   1      124.69      116.58     24.86 o 
   4 -10   1      354.30      418.39     45.80 o 
   5 -10   1      100.84      144.33     28.29 o 
   6 -10   1      227.42      229.59     34.79 o 
   7 -10   1      260.99      276.72     39.08 o 
  -2  -9   1       15.32       29.12     12.08 o 
  -1  -9   1      207.01      205.98     19.10 o 
   0  -9   1      375.08      404.11     24.52 o 
   1  -9   1      289.46      281.21     16.56 o 
   2  -9   1      411.87      462.23     44.34 o 
   3  -9   1      806.57      813.65     59.16 o 
   4  -9   1        8.26        5.55      9.80 o 
   5  -9   1      146.01      167.28     27.58 o 
   6  -9   1       17.37       17.69     12.28 o 
   7  -9   1      188.71      266.67     35.92 o 
   8  -9   1      100.42      115.26     25.36 o 
  -3  -8   1       10.20        8.12      5.55 o 
  -2  -8   1        0.91        7.45      5.03 o 
  -1  -8   1      649.15      660.13     36.08 o 
   0  -8   1      804.70      817.88     28.45 o 
   1  -8   1        4.30        4.44      3.62 o 
   2  -8   1        2.64        4.06      3.86 o 
   3  -8   1     1260.58     1232.97     92.07 o 
   4  -8   1       32.33       47.09     14.49 o 
   5  -8   1      134.01      116.11     21.83 o 
   6  -8   1       25.97       23.29     13.17 o 
   7  -8   1      268.04      248.77     33.39 o 
   8  -8   1        4.74       -6.73      9.30 o 
   9  -8   1      180.64      151.38     29.49 o 
  -5  -7   1       52.34       59.64     19.09 o 
  -4  -7   1      839.61      934.90     59.72 o 
  -3  -7   1       59.27       46.87     13.34 o 
  -2  -7   1      217.10      212.09     25.48 o 
  -1  -7   1     3124.76     3129.28     64.82 o 
   0  -7   1      430.43      434.15     19.33 o 
   1  -7   1      153.63      130.95     12.03 o 
   2  -7   1      161.59      159.12     11.04 o 
   3  -7   1     1311.62     1298.18    113.27 o 
   4  -7   1       45.56       39.86      8.06 o 
   5  -7   1        8.25        8.31      6.01 o 
   6  -7   1      123.41      117.89     21.39 o 
   7  -7   1      610.67      511.70     45.33 o 
   8  -7   1       19.76       15.85     14.14 o 
   9  -7   1       20.48       17.09     11.34 o 
  -6  -6   1      359.27      319.84     38.77 o 
  -5  -6   1      178.71      166.81     26.67 o 
  -4  -6   1      486.47      494.69     41.84 o 
  -3  -6   1      853.51      820.28     49.66 o 
  -2  -6   1        2.87        2.29      5.08 o 
  -1  -6   1     2210.10     2164.13     70.04 o 
   0  -6   1       30.85       37.90      5.66 o 
   1  -6   1       17.74       12.70      3.31 o 
   2  -6   1        8.33        7.03      4.67 o 
   3  -6   1     2181.96     1846.17    162.07 o 
   4  -6   1      410.99      390.81     33.99 o 
   5  -6   1      355.50      376.56     23.22 o 
   6  -6   1      500.44      502.31     17.83 o 
   7  -6   1      483.80      465.26     20.81 o 
   8  -6   1       91.75       71.05     17.92 o 
   9  -6   1       12.55        9.93      8.63 o 
  10  -6   1     1154.29     1290.18     81.86 o 
  -7  -5   1      195.92      188.70     31.86 o 
  -6  -5   1     1488.11     1430.57     78.78 o 
  -5  -5   1      147.86      142.28     23.71 o 
  -4  -5   1      288.33      274.09     29.70 o 
  -3  -5   1      679.60      736.00     44.37 o 
  -2  -5   1      890.90      864.59     44.48 o 
  -1  -5   1      794.30      766.98     28.54 o 
   0  -5   1     1285.51     1287.38     37.53 o 
   1  -5   1     2493.56     2473.03     35.35 o 
   2  -5   1        0.50        1.62      1.34 o 
   3  -5   1      657.92      600.27     55.49 o 
   4  -5   1      286.01      270.73      9.18 o 
   5  -5   1      880.29      892.88     18.85 o 
   6  -5   1      928.97      933.64     40.76 o 
   7  -5   1      277.90      127.60    114.86 o 
   8  -5   1      264.05      267.00     32.60 o 
   9  -5   1        0.01        5.44      8.88 o 
  10  -5   1     1492.85     1443.83     85.83 o 
  -7  -4   1       23.22       38.19     14.42 o 
  -6  -4   1      814.84      810.78     57.07 o 
  -5  -4   1       94.91       94.18     19.03 o 
  -4  -4   1       18.49       10.63      6.91 o 
  -3  -4   1     1255.36     1214.86     38.91 o 
  -2  -4   1     1825.04     1868.76     64.43 o 
  -1  -4   1      248.17      245.97     12.34 o 
   0  -4   1      795.55      817.26     37.80 o 
   1  -4   1     7338.15     7438.79    104.42 o 
   2  -4   1     2233.51     2093.81    143.89 o 
   3  -4   1        2.30        5.87      3.43 o 
   4  -4   1     2132.59     2229.89     29.42 o 
   5  -4   1     1667.17     1761.77     72.84 o 
   6  -4   1     1199.70     1207.91     35.36 o 
   7  -4   1      559.83      605.37     44.69 o 
   8  -4   1      668.62      681.72     33.03 o 
   9  -4   1        0.16       -2.30      8.17 o 
  10  -4   1      172.23      124.90     26.19 o 
  -8  -3   1      105.55       63.05     19.56 o 
  -7  -3   1       46.12       48.41     16.13 o 
  -6  -3   1     1805.21     1880.17     83.78 o 
  -5  -3   1       95.15       86.23     17.10 o 
  -4  -3   1       14.93       24.04      6.36 o 
  -3  -3   1     2722.46     1637.09   1408.12 o 
  -2  -3   1     2440.00     2630.00     65.23 o 
  -1  -3   1       21.53       34.31      5.46 o 
   0  -3   1       71.98       67.79      9.63 o 
   1  -3   1     2703.73     2582.43     41.50 o 
   2  -3   1       23.12       32.62      6.96 o 
   3  -3   1       42.10       47.59      3.96 o 
   4  -3   1     2041.96     2034.83     60.68 o 
   5  -3   1     1406.33     1395.29     39.77 o 
   6  -3   1      179.50      166.43     15.45 o 
   7  -3   1       14.68       19.13      6.73 o 
   8  -3   1     1213.00     1220.87     48.86 o 
   9  -3   1       63.82       68.83     13.16 o 
  10  -3   1       71.87       49.81     12.60 o 
  -9  -2   1       72.65       70.42     21.49 o 
  -8  -2   1        2.94       19.65     12.74 o 
  -7  -2   1       17.45       16.65     11.90 o 
  -6  -2   1     1073.60     1128.38     62.69 o 
  -5  -2   1     1229.23     1321.13     43.60 o 
  -4  -2   1      418.56      387.76     30.44 o 
  -3  -2   1     3066.47     3123.20     53.30 o 
  -2  -2   1     1441.57     1458.23     87.67 o 
  -1  -2   1     1326.83     1323.80     36.33 o 
   0  -2   1        7.69        4.26      2.71 o 
   1  -2   1     4416.20     4444.86     60.57 o 
   2  -2   1      725.94      771.76     27.97 o 
   3  -2   1        1.73        7.57      2.81 o 
   4  -2   1     1595.98     1661.72     47.56 o 
   5  -2   1     1296.17     1328.62     48.46 o 
   6  -2   1      103.88      117.99     13.42 o 
   7  -2   1       33.63       52.51     16.63 o 
   8  -2   1      785.32      913.14     61.53 o 
   9  -2   1       66.74       71.59     13.51 o 
  10  -2   1       51.88       47.89     13.47 o 
  -9  -1   1      126.12      117.74     25.92 o 
  -8  -1   1      576.41      568.99     51.28 o 
  -7  -1   1       24.73        6.87      8.92 o 
  -6  -1   1      720.78      723.00     48.47 o 
  -5  -1   1      698.18      685.98     30.23 o 
  -4  -1   1     2188.38     2214.10     68.99 o 
  -3  -1   1      144.63      129.93     10.51 o 
  -2  -1   1      160.02      139.01     12.74 o 
  -1  -1   1      403.57      396.25     16.99 o 
   0  -1   1       46.48       56.43      5.15 o 
   1  -1   1     5528.30     5392.21     53.25 o 
   2  -1   1     7073.27     7346.07     57.48 o 
   3  -1   1      899.33      866.86     34.66 o 
   4  -1   1     3193.70     3362.95     78.94 o 
   5  -1   1      290.09      280.15     26.03 o 
   6  -1   1      969.34     1085.86     56.14 o 
   7  -1   1      268.04      291.93     32.49 o 
   8  -1   1     1234.52     1308.04     73.78 o 
   9  -1   1        6.64       14.17     11.93 o 
  10  -1   1        4.71       31.16     17.49 o 
  -9   0   1       10.92       10.20      9.81 o 
  -8   0   1     1184.77     1298.72     74.93 o 
  -7   0   1       27.24       28.91     12.06 o 
  -6   0   1        4.02       -5.32      6.60 o 
  -5   0   1     1333.35     1440.70     59.67 o 
  -4   0   1     4533.80     4630.32     95.80 o 
  -3   0   1      291.74      338.61     22.46 o 
  -2   0   1       67.54       90.89      9.65 o 
  -1   0   1     1177.84     1247.91     25.21 o 
   1   0   1     1690.95     1681.54     28.43 o 
   2   0   1     6460.47     6501.38     79.13 o 
   3   0   1     2512.40     2538.81     76.64 o 
   4   0   1     2577.20     2165.08    496.16 o 
   5   0   1     1457.56     1595.80     62.79 o 
   6   0   1     1141.39     1265.97     62.24 o 
   7   0   1       57.29       54.20     15.49 o 
   8   0   1      789.24      775.56     57.73 o 
   9   0   1      132.25      150.58     29.13 o 
 -10   1   1        9.85       13.05     13.25 o 
  -9   1   1      123.02       97.94     23.01 o 
  -8   1   1      853.24      936.28     62.77 o 
  -7   1   1      112.13      145.77     23.56 o 
  -6   1   1        1.37        0.22      4.07 o 
  -5   1   1     3086.56     3224.01     87.82 o 
  -4   1   1     3337.51     3478.68     80.21 o 
  -3   1   1     1509.58     1593.07     47.00 o 
  -2   1   1       24.79       32.04      4.10 o 
  -1   1   1     1705.71     1755.32     16.03 o 
   0   1   1     1937.59     1918.16     18.29 o 
   1   1   1        4.08        9.69      2.08 o 
   2   1   1     1832.19     1829.95     54.47 o 
   3   1   1     1060.44     1047.14     47.08 o 
   4   1   1      330.47      104.49    147.82 o 
   5   1   1      158.60      124.22     20.24 o 
   6   1   1     1785.21     1879.27     77.42 o 
   7   1   1      112.31       97.43     20.54 o 
   8   1   1      294.78      355.95     40.50 o 
   9   1   1      551.34      578.35     55.27 o 
 -10   2   1       24.21       25.61     12.45 o 
  -9   2   1      107.80      106.47     23.67 o 
  -8   2   1      460.72      478.09     44.30 o 
  -7   2   1       16.14       17.23      9.45 o 
  -6   2   1       35.13       30.26      7.47 o 
  -5   2   1     2747.29     2871.51     77.75 o 
  -4   2   1     2346.77     2465.00     31.76 o 
  -3   2   1      553.21      574.36     12.98 o 
  -2   2   1      616.28      566.62      8.46 o 
  -1   2   1     6658.55     6327.48     39.59 o 
   0   2   1     2472.21     2587.29     33.59 o 
   1   2   1      366.87      381.62     10.27 o 
   2   2   1     1495.61     1512.51     36.56 o 
   3   2   1     2421.31     2509.39     46.11 o 
   4   2   1        1.54       -1.26      4.24 o 
   5   2   1       26.92       24.67      6.49 o 
   6   2   1      700.26      727.56     49.80 o 
   7   2   1       23.81       37.80     14.36 o 
   8   2   1        6.30        4.81      9.07 o 
   9   2   1       91.57       69.48     20.66 o 
 -10   3   1      246.70      261.15     26.54 o 
  -9   3   1       88.23       79.09     18.36 o 
  -8   3   1      668.03      701.64     36.65 o 
  -7   3   1      293.62      333.51     18.36 o 
  -6   3   1      666.58      608.24     23.66 o 
  -5   3   1     1311.73     1303.94     25.60 o 
  -4   3   1      251.84      225.08      9.35 o 
  -3   3   1     1240.24     1222.44     19.68 o 
  -2   3   1     1650.77     1672.99     16.85 o 
  -1   3   1     1807.65     1705.69     19.83 o 
   0   3   1     1661.97     1652.25     25.59 o 
   1   3   1      870.83      883.85     22.92 o 
   2   3   1     2283.63     2306.44     39.23 o 
   3   3   1     1826.41     1929.59     35.81 o 
   4   3   1      665.58      757.96     43.12 o 
   5   3   1       66.07       61.18     14.05 o 
   6   3   1      982.62     1039.96     61.11 o 
   7   3   1       85.87       92.15     20.49 o 
   8   3   1       55.76       38.88     12.72 o 
 -10   4   1      919.00      966.42     78.72 o 
  -9   4   1        0.35        6.97      6.50 o 
  -8   4   1      110.79       95.09     13.94 o 
  -7   4   1      539.35      525.14     56.40 o 
  -6   4   1     1116.35     1182.89     33.06 o 
  -5   4   1      526.96      563.94     16.54 o 
  -4   4   1      353.53      340.08     11.50 o 
  -3   4   1     2536.61     2519.90     26.23 o 
  -2   4   1       11.58        7.06      1.89 o 
  -1   4   1     4112.25     4139.15     42.53 o 
   0   4   1     2252.72     2403.22     33.24 o 
   1   4   1     2151.21     2071.99     62.81 o 
   2   4   1      436.73      438.64     20.53 o 
   3   4   1      484.76      490.68     24.17 o 
   4   4   1      567.18      597.08     27.85 o 
   5   4   1        4.60        2.66      6.02 o 
   6   4   1      654.63      682.03     50.84 o 
   7   4   1      113.78      104.36     22.97 o 
 -10   5   1      452.44      545.42     52.30 o 
  -9   5   1       89.44       90.36     21.11 o 
  -8   5   1      844.62      839.16     34.94 o 
  -7   5   1      493.62      477.57     39.37 o 
  -6   5   1      655.20      679.17     37.67 o 
  -5   5   1      708.12      731.94     18.65 o 
  -4   5   1       43.39       39.22      3.56 o 
  -3   5   1     1967.25     1828.97     21.77 o 
  -2   5   1      128.91      121.18      7.87 o 
  -1   5   1      234.92      226.51     13.30 o 
   0   5   1     1225.77     1197.21     23.00 o 
   1   5   1     1414.01     1509.89     31.68 o 
   2   5   1      243.94      275.48     23.21 o 
   3   5   1       62.78       47.08     11.90 o 
   4   5   1      624.82      644.55     43.51 o 
   5   5   1      100.43      113.26     21.19 o 
   6   5   1      185.39      180.20     27.70 o 
 -10   6   1      675.04      676.93     58.68 o 
  -9   6   1      110.84       91.34     21.34 o 
  -8   6   1       61.12       32.18     12.30 o 
  -7   6   1      796.09      662.70     27.10 o 
  -6   6   1      325.66      308.18     18.14 o 
  -5   6   1       14.89       15.14      3.24 o 
  -4   6   1      883.03      917.85     16.65 o 
  -3   6   1     3549.15     3566.94     66.26 o 
  -2   6   1       17.46       13.65      3.38 o 
  -1   6   1        0.38        4.21      2.87 o 
   0   6   1      210.98      212.63     10.90 o 
   1   6   1        8.57        5.48      4.33 o 
   2   6   1     1166.63     1229.49     40.23 o 
   3   6   1       63.06       50.20      9.67 o 
   4   6   1        6.70        0.37      7.50 o 
   5   6   1       64.77       71.65     16.53 o 
 -10   7   1      173.29      200.58     33.84 o 
  -9   7   1       24.97       27.71     15.41 o 
  -8   7   1      138.37      166.66     27.46 o 
  -7   7   1      387.42      393.82     38.91 o 
  -6   7   1      281.77      268.84     14.89 o 
  -5   7   1      156.66      174.66     14.75 o 
  -4   7   1      211.40      192.73     10.69 o 
  -3   7   1     1036.88     1005.86     24.55 o 
  -2   7   1       24.99       26.21      9.56 o 
  -1   7   1      536.69      681.88    147.36 o 
   0   7   1      259.75      275.83     15.11 o 
   1   7   1      318.18      318.66     20.23 o 
   2   7   1       24.70       22.81      6.61 o 
   3   7   1       47.60       51.95     15.46 o 
   4   7   1      324.25      342.65     42.11 o 
  -9   8   1      280.53      333.85     40.82 o 
  -8   8   1      447.02      433.24     44.67 o 
  -7   8   1      214.50      235.82     31.98 o 
  -6   8   1      517.23      564.75     47.23 o 
  -5   8   1      293.13      340.85     36.00 o 
  -4   8   1      528.54      452.51     16.72 o 
  -3   8   1      667.46      645.31     21.14 o 
  -2   8   1       59.13       54.85      8.59 o 
  -1   8   1      147.63      146.09     11.38 o 
   0   8   1      607.74      585.14     27.10 o 
   1   8   1      120.30      117.28     14.34 o 
   2   8   1      108.53      118.03     22.65 o 
   3   8   1        8.23       22.12     16.82 o 
  -8   9   1      386.79      397.80     45.43 o 
  -7   9   1       28.97       40.07     15.29 o 
  -6   9   1       53.88       55.89     17.73 o 
  -5   9   1      683.06      762.27     56.81 o 
  -4   9   1        0.08      -18.22     12.15 o 
  -3   9   1      447.70      473.89     43.97 o 
  -2   9   1      716.16      749.28     25.52 o 
  -1   9   1      487.18      506.90     28.62 o 
   0   9   1       96.02      104.91     19.24 o 
   1   9   1       97.35      136.71     24.08 o 
  -7  10   1       65.41       13.75     11.95 o 
  -6  10   1      168.44      171.35     30.28 o 
  -5  10   1      581.73      655.53     56.02 o 
  -4  10   1        8.18        1.76      8.83 o 
  -3  10   1      210.54      173.63     28.73 o 
  -2  10   1      848.14      955.32     67.82 o 
   1 -10   2      330.43      331.63     26.96 o 
   2 -10   2        1.64        0.52     10.95 o 
   3 -10   2       12.74        5.49      8.58 o 
   4 -10   2      634.19      692.81     58.54 o 
   5 -10   2      270.52      325.68     40.63 o 
   6 -10   2      116.18      128.61     28.00 o 
   7 -10   2      157.75      191.79     33.19 o 
  -2  -9   2      194.67      234.97     22.05 o 
  -1  -9   2       52.39       64.04     11.65 o 
   0  -9   2      123.84      145.30     13.46 o 
   1  -9   2      102.81       96.61     27.07 o 
   2  -9   2      438.51      486.50     46.11 o 
   3  -9   2        9.63        4.44      8.29 o 
   4  -9   2      645.02      694.29     54.97 o 
   5  -9   2       73.64       78.61     19.48 o 
   6  -9   2      178.31      172.52     29.00 o 
   7  -9   2       71.50      114.54     23.75 o 
   8  -9   2       43.95       71.18     20.48 o 
  -4  -8   2        9.14       -2.50      9.05 o 
  -3  -8   2      256.67      271.67     33.80 o 
  -2  -8   2      250.58      270.82     31.53 o 
  -1  -8   2      555.22      541.43     29.11 o 
   0  -8   2      304.20      290.33     24.74 o 
   1  -8   2      466.49      448.48     27.22 o 
   2  -8   2      312.51      320.00     15.76 o 
   3  -8   2       23.63       26.88     11.34 o 
   4  -8   2      562.74      527.12     44.76 o 
   5  -8   2      482.95      473.39     43.52 o 
   6  -8   2      511.05      557.44     48.15 o 
   7  -8   2      250.53      281.74     35.95 o 
   8  -8   2      222.13      248.94     37.55 o 
   9  -8   2      349.38      387.94     46.40 o 
  -5  -7   2      846.13      822.42     61.28 o 
  -4  -7   2       10.48       19.15     10.76 o 
  -3  -7   2      106.33       83.01     17.96 o 
  -2  -7   2     1253.33     1257.59     63.16 o 
  -1  -7   2     1081.33     1091.09     55.65 o 
   0  -7   2     1274.16     1295.96     33.17 o 
   1  -7   2       55.53       43.29      7.22 o 
   2  -7   2      412.05      370.37     15.03 o 
   3  -7   2      469.08      444.18     37.44 o 
   4  -7   2      179.09      148.43     22.74 o 
   5  -7   2      686.31      691.73     48.85 o 
   6  -7   2      516.07      538.72     44.74 o 
   7  -7   2      332.77      307.77     35.98 o 
   8  -7   2        3.81      -10.85     10.29 o 
   9  -7   2       99.64      122.63     26.48 o 
  -6  -6   2       69.25       56.93     17.57 o 
  -5  -6   2     1075.82      969.76     63.89 o 
  -4  -6   2      166.38      176.46     25.77 o 
  -3  -6   2      293.45      296.11     31.13 o 
  -2  -6   2     1174.71     1160.31     56.94 o 
  -1  -6   2     1326.57     1318.64     58.57 o 
   0  -6   2        6.27        8.92      5.35 o 
   1  -6   2       54.45       58.70      6.35 o 
   2  -6   2     1498.81     1479.34     23.11 o 
   3  -6   2      156.87      141.13     13.59 o 
   4  -6   2      281.45      296.95     28.96 o 
   5  -6   2     1125.33     1172.83     59.44 o 
   6  -6   2      977.36      961.52     67.88 o 
   7  -6   2        4.77       -0.59     10.58 o 
   8  -6   2       82.82       77.92     18.97 o 
   9  -6   2      310.56      311.59     38.81 o 
  10  -6   2      317.51      291.67     40.06 o 
  -7  -5   2      320.56      282.40     38.37 o 
  -6  -5   2      120.01       86.54     20.52 o 
  -5  -5   2      985.61     1035.89     63.13 o 
  -4  -5   2        7.56       11.12      8.27 o 
  -3  -5   2      224.69      210.01     24.95 o 
  -2  -5   2      519.72      534.96     36.30 o 
  -1  -5   2      438.08      418.07     18.15 o 
   0  -5   2       63.19       83.81     14.06 o 
   1  -5   2       88.12       93.45     14.45 o 
   2  -5   2     2770.96     2729.42     76.48 o 
   3  -5   2      383.62      358.76     28.29 o 
   4  -5   2     1158.81     1233.14     37.88 o 
   5  -5   2      628.06      610.82     23.64 o 
   6  -5   2     2265.43     2364.53     44.71 o 
   7  -5   2        1.16        1.65      4.32 o 
   8  -5   2       36.48       31.44     12.79 o 
   9  -5   2      132.70      172.52     29.13 o 
  10  -5   2       68.45       86.50     22.36 o 
  -8  -4   2      139.96      122.70     26.30 o 
  -7  -4   2      962.91      985.26     69.11 o 
  -6  -4   2       12.22        9.80      8.93 o 
  -5  -4   2      287.56      282.60     31.91 o 
  -4  -4   2      437.10      434.88     35.99 o 
  -3  -4   2     1079.08     1146.57     53.67 o 
  -2  -4   2     1319.33     1372.33     53.12 o 
  -1  -4   2     1988.25     2378.55     60.17 o 
   0  -4   2     4521.01     4728.10     91.21 o 
   1  -4   2      188.76      188.66     18.03 o 
   2  -4   2     4065.61     4205.05     83.91 o 
   3  -4   2     1736.42     1819.62     57.60 o 
   4  -4   2     1435.78     1504.40     48.12 o 
   5  -4   2     2589.85     2660.03     39.84 o 
   6  -4   2     3198.01     3143.92     94.30 o 
   7  -4   2      245.72      250.78     29.16 o 
   8  -4   2      168.12      128.31     22.89 o 
   9  -4   2      983.89     1022.62     67.81 o 
  10  -4   2       35.40       76.93     21.31 o 
  -8  -3   2       14.94        7.08      9.32 o 
  -7  -3   2      710.20      691.84     55.97 o 
  -6  -3   2        2.52        9.34      9.93 o 
  -5  -3   2      101.49       78.53     16.78 o 
  -4  -3   2     1905.35     1898.07     76.36 o 
  -3  -3   2     1334.71     1445.47     56.07 o 
  -2  -3   2     7618.88     8434.19    121.54 o 
  -1  -3   2     3776.65     4181.68     91.38 o 
   0  -3   2     1200.85     1264.08     40.85 o 
   1  -3   2       47.14       52.91      5.96 o 
   2  -3   2      758.22      740.46     31.46 o 
   3  -3   2      566.39      528.56     28.52 o 
   4  -3   2      385.59      390.39     27.30 o 
   5  -3   2     2248.30     2124.61     69.31 o 
   6  -3   2      421.52      397.91     23.77 o 
   7  -3   2      666.78      682.75     37.74 o 
   8  -3   2       92.63      106.09     14.96 o 
   9  -3   2      480.16      525.87     42.04 o 
  10  -3   2      116.52      128.81     19.61 o 
  -9  -2   2      368.89      394.60     47.80 o 
  -8  -2   2       44.35       52.88     17.78 o 
  -7  -2   2     1409.70     1373.16     75.50 o 
  -6  -2   2      514.46      587.19     45.95 o 
  -5  -2   2      190.39      198.41     20.80 o 
  -4  -2   2     2756.07     2881.35     82.89 o 
  -3  -2   2     1641.71     1459.90    229.84 o 
  -2  -2   2      227.29      256.17     19.72 o 
  -1  -2   2       58.59       65.66      6.27 o 
   0  -2   2    12737.45    12449.61    407.42 o 
   1  -2   2      374.30      365.57     18.12 o 
   2  -2   2     3001.28     3000.57     30.63 o 
   3  -2   2     2699.16     2647.66     60.32 o 
   4  -2   2     2351.35     2495.05     47.82 o 
   5  -2   2      636.36      665.92     27.73 o 
   6  -2   2      948.69      985.39     54.50 o 
   7  -2   2     1800.41     1794.59     76.96 o 
   8  -2   2       22.20       37.76      9.40 o 
   9  -2   2      394.37      354.32     28.99 o 
  10  -2   2      327.66      291.39     65.96 o 
  -9  -1   2      424.79      429.58     49.08 o 
  -8  -1   2      376.29      417.90     44.47 o 
  -7  -1   2     1693.92     1660.95     80.56 o 
  -6  -1   2       97.31       84.39     17.52 o 
  -5  -1   2      686.16      708.14     31.16 o 
  -4  -1   2      566.74      611.23     36.46 o 
  -3  -1   2      453.27      409.55     26.54 o 
  -2  -1   2       30.10       25.35      6.79 o 
  -1  -1   2       17.24       18.53      4.61 o 
   0  -1   2      216.51      219.28      5.67 o 
   1  -1   2       50.07       67.38      3.80 o 
   2  -1   2    18774.95    19517.62    134.50 o 
   3  -1   2      136.57      181.70     16.50 o 
   4  -1   2     6430.17     4411.99   2340.54 o 
   5  -1   2        3.74        3.47      5.04 o 
   6  -1   2      347.71      417.44     35.24 o 
   7  -1   2     1571.17     1510.17     73.33 o 
   8  -1   2       23.81       24.90     13.47 o 
   9  -1   2       44.38       29.16     12.80 o 
  10  -1   2      175.76      226.76     36.01 o 
  -9   0   2      597.05      707.69     60.59 o 
  -8   0   2       70.02       92.01     20.77 o 
  -7   0   2      569.31      572.33     46.06 o 
  -6   0   2      910.58      896.05     52.50 o 
  -5   0   2      949.78      873.90     47.27 o 
  -4   0   2     1330.54     1436.78     54.05 o 
  -3   0   2      519.17      494.60     27.61 o 
  -2   0   2     2478.25     2509.93     50.86 o 
  -1   0   2       15.96       12.35      2.26 o 
   0   0   2     2003.15     2004.75     31.41 o 
   1   0   2     8800.56     9158.58     53.48 o 
   2   0   2    37413.47    38734.79    312.98 o 
   3   0   2      756.74      710.43     22.86 o 
   4   0   2     4900.47     3018.95   2644.83 o 
   5   0   2        5.35        2.38      3.42 o 
   6   0   2      144.13      139.69     21.23 o 
   7   0   2     1634.21     1591.14     76.11 o 
   8   0   2      176.35      142.60     26.37 o 
   9   0   2       53.67       34.57     15.41 o 
 -10   1   2      157.69      195.68     33.60 o 
  -9   1   2     1225.83     1330.34     81.00 o 
  -8   1   2       76.79       79.25     20.12 o 
  -7   1   2      626.93      666.88     48.88 o 
  -6   1   2        8.84       15.41      5.99 o 
  -5   1   2       62.60      106.19     16.47 o 
  -4   1   2     1321.12     1294.37     33.82 o 
  -3   1   2       36.25       23.56      4.61 o 
  -2   1   2     1979.07     2000.62     27.68 o 
  -1   1   2       31.31       31.71      1.68 o 
   0   1   2     1368.85     1316.81     17.30 o 
   1   1   2     1431.04     1402.82     22.72 o 
   2   1   2     1025.63     1075.08     23.49 o 
   3   1   2     1098.33     1045.81     28.26 o 
   4   1   2       61.30       32.23     28.48 o 
   5   1   2      883.87      895.47     34.01 o 
   6   1   2        0.59        9.97      7.37 o 
   7   1   2     1418.99     1436.79     73.69 o 
   8   1   2       25.23       32.18     13.73 o 
   9   1   2      406.26      367.53     43.91 o 
 -10   2   2        7.57       11.29      7.11 o 
  -9   2   2      949.74      885.98     64.91 o 
  -8   2   2       33.38       28.98     12.51 o 
  -7   2   2      188.32      238.65     29.22 o 
  -6   2   2      676.86      655.39     30.76 o 
  -5   2   2      579.10      280.31    207.51 o 
  -4   2   2      229.21      213.15      9.42 o 
  -3   2   2      539.92      498.18     10.85 o 
  -2   2   2     7881.53     7839.19     43.54 o 
  -1   2   2       54.47       50.28      2.55 o 
   0   2   2      810.62      812.89     13.31 o 
   1   2   2      615.31      585.56     11.17 o 
   2   2   2      826.10      819.14     51.16 o 
   3   2   2     2582.06     2647.98     46.43 o 
   4   2   2     1369.72     1337.40     53.73 o 
   5   2   2      597.96      571.69     28.30 o 
   6   2   2      428.42      421.31     37.83 o 
   7   2   2      295.67      365.66     38.40 o 
   8   2   2        3.10        3.08      8.78 o 
 -10   3   2        3.02        0.45      7.11 o 
  -9   3   2      435.93      430.12     31.12 o 
  -8   3   2       27.86       18.70      7.20 o 
  -7   3   2        7.05        0.32      3.93 o 
  -6   3   2     1632.32     1657.29     38.67 o 
  -5   3   2      690.85      676.50     18.52 o 
  -4   3   2      106.85      114.90      6.04 o 
  -3   3   2        7.15        3.52      1.26 o 
  -2   3   2       59.31       29.55      2.54 o 
  -1   3   2     1192.19     1336.68     18.98 o 
   0   3   2      279.54      307.51      8.41 o 
   1   3   2      855.11      789.80     18.05 o 
   2   3   2     1729.57     1743.05     48.07 o 
   3   3   2        7.02        8.28      2.83 o 
   4   3   2        8.99        1.22      4.13 o 
   5   3   2      745.69      736.98     32.53 o 
   6   3   2        0.69       13.11      9.19 o 
   7   3   2       22.23       43.98     14.48 o 
   8   3   2      103.23       95.96     21.77 o 
 -10   4   2        6.94       16.70      7.68 o 
  -9   4   2     1032.79     1071.90     48.22 o 
  -8   4   2      789.75      801.59     38.56 o 
  -7   4   2      524.34      522.56     27.90 o 
  -6   4   2     1440.69     1383.44     35.57 o 
  -5   4   2     1714.54     1687.32     28.80 o 
  -4   4   2      272.85      259.99      8.98 o 
  -3   4   2      162.12      128.39      8.48 o 
  -2   4   2      102.56       49.78      3.55 o 
  -1   4   2       46.16       64.50      5.66 o 
   0   4   2     1013.89     1066.02     18.59 o 
   1   4   2     2182.45     2134.86     33.27 o 
   2   4   2     1898.83     1938.73     36.11 o 
   3   4   2       43.87       13.36     14.16 o 
   4   4   2        4.21        5.48      4.89 o 
   5   4   2      854.01      894.47     52.72 o 
   6   4   2       42.99       35.60     12.24 o 
   7   4   2        0.23        2.45     11.51 o 
 -10   5   2      348.14      320.14     39.98 o 
  -9   5   2     2226.70     2293.32     75.22 o 
  -8   5   2      247.23      242.19     19.49 o 
  -7   5   2        4.66      -13.19      8.79 o 
  -6   5   2     1668.41     1293.09    275.39 o 
  -5   5   2      370.10      375.89     13.79 o 
  -4   5   2      653.70      624.91     14.20 o 
  -3   5   2        0.54        0.32      1.60 o 
  -2   5   2     1455.49     1373.31     37.40 o 
  -1   5   2      794.87      794.86     21.74 o 
   0   5   2      535.89      513.44     15.05 o 
   1   5   2      494.08      507.36     18.01 o 
   2   5   2      372.67      374.35     20.73 o 
   3   5   2      756.61      757.58     32.54 o 
   4   5   2       47.85       43.07     11.94 o 
   5   5   2      827.49      848.57     52.99 o 
   6   5   2       49.31       55.54     16.67 o 
 -10   6   2      132.42       83.40     21.79 o 
  -9   6   2      473.73      430.88     43.98 o 
  -8   6   2      268.10      304.05     34.81 o 
  -7   6   2      183.84      174.52     25.12 o 
  -6   6   2      774.92      744.62     27.78 o 
  -5   6   2     1034.48     1068.27     21.91 o 
  -4   6   2     1914.90     1899.52     30.52 o 
  -3   6   2      118.53      115.71      7.36 o 
  -2   6   2      944.68      935.99     22.59 o 
  -1   6   2      511.97      480.72     18.78 o 
   0   6   2      834.26      810.42     20.57 o 
   1   6   2      846.68      901.49     30.56 o 
   2   6   2     2478.32     2579.54     57.24 o 
   3   6   2      963.74      977.08     38.88 o 
   4   6   2      459.01      456.75     30.93 o 
   5   6   2      136.49      114.96     24.93 o 
 -10   7   2        2.25       -9.65      9.51 o 
  -9   7   2        0.22        0.11      7.86 o 
  -8   7   2     1162.39     1093.69     67.89 o 
  -7   7   2      316.97      329.35     35.42 o 
  -6   7   2       56.16       62.67      8.25 o 
  -5   7   2       15.85        9.32      3.05 o 
  -4   7   2     1242.52     1253.98     28.51 o 
  -3   7   2      113.01      102.37      8.42 o 
  -2   7   2       67.45       68.68      6.68 o 
  -1   7   2      543.30      553.42     19.72 o 
   0   7   2      280.07      295.89     17.40 o 
   1   7   2      672.32      680.13     28.59 o 
   2   7   2      870.88      917.52     46.00 o 
   3   7   2      736.83      725.28     57.86 o 
   4   7   2        1.63        5.00     11.81 o 
  -9   8   2       97.11      102.68     23.47 o 
  -8   8   2      370.31      380.80     41.71 o 
  -7   8   2      427.09      443.97     43.63 o 
  -6   8   2      786.69      755.43     53.80 o 
  -5   8   2       47.14       21.69      5.23 o 
  -4   8   2     1500.16     1426.11     50.51 o 
  -3   8   2      136.79      116.73     11.61 o 
  -2   8   2        0.23       -3.41     12.00 o 
  -1   8   2      744.67      742.27     24.53 o 
   0   8   2      356.64      355.81     33.59 o 
   1   8   2        0.11       -7.79      8.71 o 
   2   8   2        4.96        0.35      6.57 o 
   3   8   2      463.27      409.31     46.20 o 
  -8   9   2      122.49       74.47     20.63 o 
  -7   9   2       59.66       69.79     19.14 o 
  -6   9   2      317.02      278.62     35.19 o 
  -5   9   2        2.40        4.87      7.60 o 
  -4   9   2      498.60      505.94     45.03 o 
  -3   9   2      120.67       90.66     20.38 o 
  -2   9   2      215.88      206.70     17.78 o 
  -1   9   2      316.47      358.03     25.04 o 
   0   9   2      590.33      597.41     45.58 o 
   1   9   2      176.43      188.38     29.02 o 
  -7  10   2      144.71      184.39     31.61 o 
  -6  10   2      191.44      248.56     34.47 o 
  -5  10   2       88.65      134.79     26.01 o 
  -4  10   2      199.33      247.20     34.36 o 
  -3  10   2      133.87      113.53     24.44 o 
  -2  10   2      468.38      537.42     50.84 o 
   0 -10   3      125.93      105.48     21.51 o 
   1 -10   3       70.40       56.78     13.73 o 
   2 -10   3       42.31       35.94     16.74 o 
   3 -10   3      440.91      485.10     49.80 o 
   4 -10   3        3.90       26.92     15.88 o 
   5 -10   3      117.00       63.87     20.48 o 
   6 -10   3       41.84       22.30     13.80 o 
  -2  -9   3       11.37       16.40      9.50 o 
  -1  -9   3      263.44      245.58     21.12 o 
   0  -9   3      372.09      392.29     21.38 o 
   1  -9   3       17.35       12.96     12.51 o 
   2  -9   3       91.54       75.63     19.95 o 
   3  -9   3     1011.35     1155.46     70.93 o 
   4  -9   3       56.65       89.91     20.74 o 
   5  -9   3        0.79        7.83      9.49 o 
   6  -9   3      252.19      261.07     35.62 o 
   7  -9   3      382.97      434.80     47.27 o 
   8  -9   3      227.38      248.03     37.04 o 
  -4  -8   3      135.87      116.93     24.48 o 
  -3  -8   3      141.52      135.83     23.92 o 
  -2  -8   3      147.42      147.57     24.42 o 
  -1  -8   3     1210.46     1178.51     64.34 o 
   0  -8   3     1000.54     1043.11     32.27 o 
   1  -8   3      806.74      814.88     77.31 o 
   2  -8   3       81.95       75.67      5.22 o 
   3  -8   3     1519.28     1488.36     74.08 o 
   4  -8   3       65.31       51.43     15.09 o 
   5  -8   3        0.46       -1.35      6.09 o 
   6  -8   3      691.86      734.93     55.74 o 
   7  -8   3      535.26      526.86     49.39 o 
   8  -8   3       68.95       80.89     22.00 o 
   9  -8   3       61.23       93.16     24.17 o 
  -5  -7   3        0.06      -15.54     10.93 o 
  -4  -7   3      511.04      466.56     44.55 o 
  -3  -7   3      182.01      173.73     25.84 o 
  -2  -7   3      340.66      370.30     35.74 o 
  -1  -7   3      229.22      238.32     27.36 o 
   0  -7   3     2805.36     2908.41     98.40 o 
   1  -7   3     4975.08     4967.82    102.59 o 
   2  -7   3      260.49      243.53      7.84 o 
   3  -7   3     2992.27     3144.29     99.69 o 
   4  -7   3        6.78        8.00      7.69 o 
   5  -7   3       37.99       40.47     13.07 o 
   6  -7   3      811.59      814.50     55.52 o 
   7  -7   3      349.75      315.38     37.12 o 
   8  -7   3       24.44       37.97     16.51 o 
   9  -7   3       28.27       26.64     12.09 o 
  -6  -6   3      240.41      241.79     35.04 o 
  -5  -6   3       18.79       19.28     11.28 o 
  -4  -6   3        3.80       -4.77      7.91 o 
  -3  -6   3       97.20      108.78     19.53 o 
  -2  -6   3      971.41      954.50     53.05 o 
  -1  -6   3        1.85        3.23      4.37 o 
   0  -6   3      753.67      799.12     47.60 o 
   1  -6   3     3007.57     2923.76     61.83 o 
   2  -6   3      141.15      111.14      5.49 o 
   3  -6   3     1258.66     1255.99     76.46 o 
   4  -6   3      515.61      486.74     37.59 o 
   5  -6   3      924.19      875.44     51.86 o 
   6  -6   3      454.72      450.04     10.40 o 
   7  -6   3      413.26      419.06     19.68 o 
   8  -6   3      544.08      662.84     53.22 o 
   9  -6   3        9.50        2.52      9.40 o 
  -7  -5   3       36.20       28.04     16.75 o 
  -6  -5   3     1122.38     1049.82     69.62 o 
  -5  -5   3      224.88      214.40     29.64 o 
  -4  -5   3       66.17       54.12     14.58 o 
  -3  -5   3      404.49      431.22     35.75 o 
  -2  -5   3      647.63      651.30     41.11 o 
  -1  -5   3       89.69       71.03      9.63 o 
   0  -5   3       53.75       66.54     12.79 o 
   1  -5   3     1909.63     1892.14     37.26 o 
   2  -5   3      322.38      289.99     25.48 o 
   3  -5   3       19.66       27.70      8.78 o 
   4  -5   3      453.66      413.36     22.53 o 
   5  -5   3      358.86      328.18      9.73 o 
   6  -5   3      182.30      160.39     14.07 o 
   7  -5   3        4.07        3.08     12.92 o 
   8  -5   3     1304.41     1320.98     73.43 o 
   9  -5   3      222.01      221.86     32.68 o 
  10  -5   3      192.54      183.03     31.12 o 
  -8  -4   3       81.09       94.94     24.31 o 
  -7  -4   3        9.50        1.15      8.40 o 
  -6  -4   3      518.12      575.60     49.64 o 
  -5  -4   3      268.24      247.66     30.41 o 
  -4  -4   3      465.26      472.32     38.18 o 
  -3  -4   3      819.01      772.41     45.15 o 
  -2  -4   3      810.69      835.75     43.31 o 
  -1  -4   3      342.90      339.75     18.65 o 
   0  -4   3       74.24      108.25     14.51 o 
   1  -4   3     7023.92     6968.76    154.37 o 
   2  -4   3      703.96      714.50     35.54 o 
   3  -4   3      127.32      136.15     16.23 o 
   4  -4   3      145.47      144.06      8.59 o 
   5  -4   3      430.93      424.44     37.45 o 
   6  -4   3       14.63       24.62      9.66 o 
   7  -4   3      103.75       73.78     16.90 o 
   8  -4   3     1757.69     1861.72     85.49 o 
   9  -4   3        9.33        5.20      9.03 o 
  10  -4   3       35.13       12.48      8.62 o 
  -8  -3   3      392.32      416.66     47.06 o 
  -7  -3   3       41.82       46.46     16.58 o 
  -6  -3   3     1072.30     1048.55     63.86 o 
  -5  -3   3      127.81      129.93     21.34 o 
  -4  -3   3      682.33      747.74     32.01 o 
  -3  -3   3      324.37      239.70     24.00 o 
  -2  -3   3     1569.34     1557.03     54.33 o 
  -1  -3   3     2562.61     2853.35     75.95 o 
   0  -3   3       13.31       19.76      4.18 o 
   1  -3   3     2670.29     2576.48     50.71 o 
   2  -3   3      211.27      182.04      8.53 o 
   3  -3   3      305.03      317.58     12.12 o 
   4  -3   3     3329.97     3386.36     80.78 o 
   5  -3   3     1344.65     1378.79     56.79 o 
   6  -3   3       22.94       55.07     13.95 o 
   7  -3   3        3.77       10.55      7.64 o 
   8  -3   3     1074.94     1109.63     65.67 o 
   9  -3   3       33.18       29.97     14.30 o 
  10  -3   3       41.31       38.94     15.76 o 
  -9  -2   3       13.49        8.01     11.38 o 
  -8  -2   3      184.67      197.31     31.98 o 
  -7  -2   3      624.69      572.03     50.01 o 
  -6  -2   3     1193.28     1195.51     65.92 o 
  -5  -2   3      385.86      326.28     31.66 o 
  -4  -2   3     1604.01     1636.01     45.15 o 
  -3  -2   3       27.22        7.81      6.12 o 
  -2  -2   3      744.12      742.81     34.66 o 
  -1  -2   3     5184.69     5059.70     44.55 o 
   0  -2   3      172.14      157.77      6.45 o 
   1  -2   3     3517.71     3432.35     23.47 o 
   2  -2   3      567.54      555.56     17.55 o 
   3  -2   3      952.12      978.09     24.12 o 
   4  -2   3     2106.59     2129.09     62.22 o 
   5  -2   3     1453.67     1458.65     45.33 o 
   6  -2   3      610.13      600.57     29.48 o 
   7  -2   3      114.05      120.91     14.84 o 
   8  -2   3      566.96      568.66     34.16 o 
   9  -2   3       48.67       56.18     24.12 o 
  -9  -1   3       81.59       50.62     19.29 o 
  -8  -1   3      297.75      310.70     38.67 o 
  -7  -1   3      248.08      234.56     30.97 o 
  -6  -1   3       50.92       57.02     14.64 o 
  -5  -1   3      776.26      727.40     31.94 o 
  -4  -1   3     1655.37     1802.12     63.79 o 
  -3  -1   3      249.71      291.12     22.83 o 
  -2  -1   3      488.56      559.05     27.55 o 
  -1  -1   3       29.35       27.84      4.81 o 
   0  -1   3      129.19      143.30      4.60 o 
   1  -1   3     3155.44     3195.87     24.22 o 
   2  -1   3     3799.21     3887.61     36.13 o 
   3  -1   3     2400.84     2454.31     61.15 o 
   4  -1   3      468.30      135.49    286.38 o 
   5  -1   3       34.47       30.48      6.99 o 
   6  -1   3     2566.34     2651.46     88.92 o 
   7  -1   3      140.39      147.72     24.31 o 
   8  -1   3      230.30      263.67     33.48 o 
   9  -1   3       85.05       56.81     18.30 o 
  -9   0   3       35.06       53.36     19.40 o 
  -8   0   3     1262.98     1322.09     76.25 o 
  -7   0   3      166.80      188.01     26.94 o 
  -6   0   3      194.81      186.31     24.41 o 
  -5   0   3     1703.07     1706.20     46.98 o 
  -4   0   3     1027.23      989.57     45.26 o 
  -3   0   3      285.79      362.76     23.88 o 
  -2   0   3      481.60      516.14     17.27 o 
  -1   0   3    12773.01    12744.93    366.18 o 
   0   0   3     1277.34     1322.61     31.46 o 
   1   0   3     9019.73     9226.58     92.81 o 
   2   0   3     1062.98     1058.33     26.08 o 
   3   0   3     1320.28     1292.57     31.05 o 
   4   0   3      160.51       67.86     88.56 o 
   5   0   3       66.11       67.21      9.38 o 
   6   0   3     1676.82     1671.39     71.23 o 
   7   0   3        3.68        5.75      7.62 o 
   8   0   3       72.26       56.25     16.78 o 
   9   0   3      232.55      179.82     31.10 o 
 -10   1   3      311.21      379.86     46.73 o 
  -9   1   3       51.60       53.29     18.57 o 
  -8   1   3      887.23      917.91     62.60 o 
  -7   1   3      434.86      483.32     41.94 o 
  -6   1   3      284.40      294.98     28.14 o 
  -5   1   3     3969.53     4185.47     71.58 o 
  -4   1   3     1331.82     1338.69     38.52 o 
  -3   1   3      371.13      398.49     14.11 o 
  -2   1   3      173.38      189.83      7.90 o 
  -1   1   3     4877.84     4812.23     27.78 o 
   0   1   3     1091.25      986.82     15.08 o 
   1   1   3      962.43      993.55     19.70 o 
   2   1   3     2063.36     1945.60     27.59 o 
   3   1   3     1941.12     1927.15     38.31 o 
   4   1   3        9.09        2.67      2.50 o 
   5   1   3       44.04       49.55      8.10 o 
   6   1   3     1281.65     1262.31     62.79 o 
   7   1   3       27.28       37.91     12.64 o 
   8   1   3        0.08        8.30      8.63 o 
   9   1   3      268.35      230.49     34.90 o 
 -10   2   3     1225.91     1231.19     81.95 o 
  -9   2   3       18.13       12.59     10.06 o 
  -8   2   3      695.54      806.31     57.87 o 
  -7   2   3      854.40      878.03     55.23 o 
  -6   2   3      205.10      208.95     14.07 o 
  -5   2   3     3060.16     3250.82     61.38 o 
  -4   2   3     1772.59     1838.43     24.71 o 
  -3   2   3     3148.30     3236.52     31.67 o 
  -2   2   3      218.13      200.30      5.35 o 
  -1   2   3     3999.39     3855.73     34.75 o 
   0   2   3      102.92       88.22      8.36 o 
   1   2   3      230.35      216.64      6.56 o 
   2   2   3     3985.72     4096.54     41.71 o 
   3   2   3     1200.49     1164.04     36.51 o 
   4   2   3      105.03      132.54     17.34 o 
   5   2   3       23.98       25.27      6.37 o 
   6   2   3      553.14      536.08     42.30 o 
   7   2   3       14.12       30.31     12.17 o 
   8   2   3        0.21       -2.20      7.43 o 
 -10   3   3      405.16      374.03     31.60 o 
  -9   3   3      126.58      121.56     16.89 o 
  -8   3   3        3.28        3.17      7.45 o 
  -7   3   3      492.78      525.72     22.78 o 
  -6   3   3     1156.02     1178.22     32.36 o 
  -5   3   3      405.55      376.77     16.55 o 
  -4   3   3       68.06       65.53      4.72 o 
  -3   3   3     2282.09     2169.72     21.18 o 
  -2   3   3      149.56      140.06      5.38 o 
  -1   3   3       87.74       66.34      3.22 o 
   0   3   3        7.96       25.83      3.74 o 
   1   3   3      827.84      797.14     17.48 o 
   2   3   3       38.00       25.38      5.51 o 
   3   3   3      164.86      177.43     10.99 o 
   4   3   3     1943.56     1954.87     66.69 o 
   5   3   3      156.63      156.72     19.86 o 
   6   3   3      299.88      345.63     34.67 o 
   7   3   3       25.12       24.42     12.48 o 
   8   3   3      229.02      215.47     32.28 o 
 -10   4   3      724.49      714.67     42.48 o 
  -9   4   3       86.92      136.07     17.62 o 
  -8   4   3        1.39        3.55      4.50 o 
  -7   4   3     1123.63     1175.59     33.36 o 
  -6   4   3      122.44      123.68     10.73 o 
  -5   4   3      115.64      114.21      7.89 o 
  -4   4   3      111.91      110.69      5.65 o 
  -3   4   3     5117.34     5143.70     37.58 o 
  -2   4   3        8.16        8.96      2.65 o 
  -1   4   3      818.70      828.91     24.86 o 
   0   4   3     1028.80      957.59     16.25 o 
   1   4   3     1358.17     1289.59     30.79 o 
   2   4   3      135.67      132.44      9.69 o 
   3   4   3       16.84       11.70      5.91 o 
   4   4   3      305.87      322.20     22.19 o 
   5   4   3        2.64       -0.62      4.65 o 
   6   4   3       36.65       47.04     18.09 o 
   7   4   3       18.12        6.97      7.92 o 
 -10   5   3      784.32      773.32     58.65 o 
  -9   5   3      562.29      570.02     35.41 o 
  -8   5   3      226.11      201.86     19.81 o 
  -7   5   3      357.84      372.61     20.73 o 
  -6   5   3       55.32       61.11      9.66 o 
  -5   5   3        0.74        2.88      2.39 o 
  -4   5   3       95.41       82.13      5.43 o 
  -3   5   3     3598.00     3460.74     54.21 o 
  -2   5   3      236.61      254.93      8.68 o 
  -1   5   3      163.31      171.69      7.61 o 
   0   5   3     1022.17     1052.26     26.39 o 
   1   5   3     1134.11     1161.82     26.15 o 
   2   5   3        0.71       -0.49      3.60 o 
   3   5   3      119.43      112.11     12.64 o 
   4   5   3     1860.41     1975.73     83.05 o 
   5   5   3        1.20      -10.58     17.28 o 
   6   5   3      189.33      187.80     33.43 o 
 -10   6   3      574.17      620.07     55.40 o 
  -9   6   3      770.59      691.40     54.76 o 
  -8   6   3      275.36      266.78     32.24 o 
  -7   6   3      897.32      952.61     56.82 o 
  -6   6   3      584.65      426.19    141.62 o 
  -5   6   3      227.63      207.37     20.74 o 
  -4   6   3      644.28      609.61     15.83 o 
  -3   6   3     2373.94     1961.63    353.77 o 
  -2   6   3      821.74      775.01     18.13 o 
  -1   6   3      369.12      375.01     12.64 o 
   0   6   3     1817.62     1853.82     40.42 o 
   1   6   3       45.72       40.97     10.05 o 
   2   6   3      512.70      527.33     25.09 o 
   3   6   3      339.77      314.89     21.61 o 
   4   6   3     1307.73     1461.26     85.38 o 
   5   6   3        3.67        4.99     13.69 o 
 -10   7   3        1.61      -17.45     12.30 o 
  -9   7   3       25.54       14.91     10.94 o 
  -8   7   3      159.76      144.19     25.22 o 
  -7   7   3      248.98      236.12     29.57 o 
  -6   7   3       92.77       53.92     31.74 o 
  -5   7   3      806.39      526.12    204.78 o 
  -4   7   3       53.56       22.70     13.21 o 
  -3   7   3      538.90      488.90     18.00 o 
  -2   7   3     1064.66      946.37     48.33 o 
  -1   7   3      430.81      425.94     16.41 o 
   0   7   3      458.08      452.43     25.88 o 
   1   7   3       20.64       26.44      6.04 o 
   2   7   3      235.12      241.64     31.98 o 
   3   7   3       14.42       11.34     11.44 o 
   4   7   3      575.78      586.94     56.71 o 
  -9   8   3      530.55      521.59     50.39 o 
  -8   8   3      313.28      342.23     39.14 o 
  -7   8   3       89.34      107.78     21.58 o 
  -6   8   3       87.73       90.81     19.09 o 
  -5   8   3      593.58      599.03     26.56 o 
  -4   8   3        0.26       -3.63      3.75 o 
  -3   8   3      125.16      127.38     27.55 o 
  -2   8   3      798.04      741.69     23.17 o 
  -1   8   3      395.29      381.65     24.72 o 
   0   8   3      436.31      421.58     37.71 o 
   1   8   3      157.93      192.31     28.07 o 
   2   8   3      233.15      246.16     34.37 o 
  -8   9   3      157.59      108.87     23.09 o 
  -7   9   3       50.68       34.80     13.02 o 
  -6   9   3        1.67        1.94      6.99 o 
  -5   9   3      766.94      949.11     61.59 o 
  -4   9   3       44.54       35.65     13.14 o 
  -3   9   3        0.34        1.09      8.11 o 
  -2   9   3      412.68      464.00     27.20 o 
  -1   9   3      694.81      692.71     46.64 o 
   0   9   3      126.54      116.64     22.15 o 
   1   9   3       13.23        3.90     10.78 o 
  -6  10   3      163.43      159.90     27.89 o 
  -5  10   3      486.54      532.95     49.47 o 
  -4  10   3       77.55       92.39     21.42 o 
  -3  10   3        3.51      -13.41     11.25 o 
  -2  10   3      795.14      898.34     65.16 o 
   0 -10   4        5.25        0.41      8.83 o 
   1 -10   4        8.28       10.73      7.43 o 
   2 -10   4      143.88      185.78     32.13 o 
   3 -10   4        1.26        2.01     12.02 o 
   4 -10   4      546.10      512.23     51.22 o 
   5 -10   4      169.95      142.45     28.07 o 
   6 -10   4      193.78      213.48     34.78 o 
  -2  -9   4      204.08      230.72     32.20 o 
  -1  -9   4      379.09      375.95     40.33 o 
   0  -9   4      189.45      204.48     21.67 o 
   1  -9   4      352.53      374.11     42.15 o 
   2  -9   4      193.63      202.16     30.32 o 
   3  -9   4       57.02       82.48     20.63 o 
   4  -9   4       69.34       45.91     15.37 o 
   5  -9   4       62.95      102.81     23.20 o 
   6  -9   4      267.34      312.91     40.00 o 
   7  -9   4      105.67      131.79     26.15 o 
   8  -9   4        5.00       19.15     12.88 o 
  -4  -8   4       60.26       67.91     20.25 o 
  -3  -8   4       12.76       15.08     12.71 o 
  -2  -8   4      429.31      500.22     45.21 o 
  -1  -8   4      743.23      755.87     52.95 o 
   0  -8   4        0.18        2.25      4.58 o 
   1  -8   4       63.10       70.72     15.79 o 
   2  -8   4     3160.27     2888.37    117.05 o 
   3  -8   4      583.76      650.71     49.53 o 
   4  -8   4     1156.09     1194.12     68.74 o 
   5  -8   4     1458.61     1520.37     79.06 o 
   6  -8   4      289.59      295.92     36.28 o 
   7  -8   4       28.96       31.92     15.30 o 
   8  -8   4       49.90       46.58     16.79 o 
  -5  -7   4      586.25      594.99     54.30 o 
  -4  -7   4       28.31       27.75     15.02 o 
  -3  -7   4      170.52      149.64     24.83 o 
  -2  -7   4      542.08      564.08     45.02 o 
  -1  -7   4      558.15      583.59     44.63 o 
   0  -7   4       27.63       39.62      8.50 o 
   1  -7   4       18.60       15.14      6.04 o 
   2  -7   4     2305.01     2095.48     66.60 o 
   3  -7   4        6.52       12.06      7.48 o 
   4  -7   4     1018.83     1045.31     60.08 o 
   5  -7   4     1321.50     1283.76     67.67 o 
   6  -7   4      591.99      528.06     45.68 o 
   7  -7   4        0.11       -1.13      6.85 o 
   8  -7   4       21.61       17.50     11.50 o 
   9  -7   4      518.61      495.25     51.26 o 
  -6  -6   4       16.50        8.77     12.59 o 
  -5  -6   4      212.26      190.25     30.87 o 
  -4  -6   4      755.38      682.76     52.59 o 
  -3  -6   4     1030.35      992.40     59.50 o 
  -2  -6   4      717.68      707.84     47.33 o 
  -1  -6   4      191.16      195.29     17.34 o 
   0  -6   4      418.75      408.64     28.26 o 
   1  -6   4       42.97       46.26      8.91 o 
   2  -6   4     2203.08     2259.28     78.36 o 
   3  -6   4      267.11      297.39     29.14 o 
   4  -6   4      103.56      103.20     18.02 o 
   5  -6   4      822.92      857.00     52.11 o 
   6  -6   4      909.90      889.08     18.64 o 
   7  -6   4       76.50       74.47     23.88 o 
   8  -6   4        0.79        8.40      8.87 o 
   9  -6   4      663.17      693.85     58.45 o 
  -7  -5   4      297.03      302.19     41.13 o 
  -6  -5   4       17.96       17.29     12.41 o 
  -5  -5   4      126.76      113.37     21.90 o 
  -4  -5   4      482.91      483.62     42.09 o 
  -3  -5   4      940.70      977.60     55.13 o 
  -2  -5   4      996.94     1045.89     53.70 o 
  -1  -5   4      461.67      460.55     16.42 o 
   0  -5   4      200.63      204.88     32.71 o 
   1  -5   4      319.81      308.20     13.31 o 
   2  -5   4     1046.43      999.64     47.70 o 
   3  -5   4      291.23      318.80     27.68 o 
   4  -5   4     1414.55     1390.70     41.45 o 
   5  -5   4       62.31       63.35     14.40 o 
   6  -5   4        7.91        5.60      3.91 o 
   7  -5   4      222.27      203.29     15.87 o 
   8  -5   4      423.97      383.25     36.76 o 
   9  -5   4      421.66      456.32     29.06 o 
  -8  -4   4       13.67       20.43     12.61 o 
  -7  -4   4      993.78      999.10     71.39 o 
  -6  -4   4      195.17      233.65     32.53 o 
  -5  -4   4       52.02       56.99     15.50 o 
  -4  -4   4      725.39      711.98     48.01 o 
  -3  -4   4     1137.01     1109.05     55.38 o 
  -2  -4   4        0.36       -0.25      4.31 o 
  -1  -4   4       34.68       24.38      5.61 o 
   0  -4   4     9124.60     9628.98     81.33 o 
   1  -4   4     1941.76     2231.30     75.54 o 
   2  -4   4      531.56      551.49     26.27 o 
   3  -4   4     1721.46     1738.99     24.25 o 
   4  -4   4     2554.32     2631.88     56.02 o 
   5  -4   4      230.64      250.05     12.81 o 
   6  -4   4      551.66      544.56     25.67 o 
   7  -4   4     1467.37     1436.87     70.90 o 
   8  -4   4       51.74       82.61     20.36 o 
   9  -4   4      396.10      410.99     43.94 o 
  10  -4   4      203.98      239.54     35.66 o 
  -8  -3   4      112.42       67.66     21.23 o 
  -7  -3   4      687.36      713.05     58.01 o 
  -6  -3   4      137.56      136.94     24.35 o 
  -5  -3   4        4.69        2.98      7.46 o 
  -4  -3   4     1104.48     1098.31     98.43 o 
  -3  -3   4      779.25      712.64     23.87 o 
  -2  -3   4       45.31       57.62      8.07 o 
  -1  -3   4      223.34      232.26     10.93 o 
   0  -3   4    11760.03    12332.68    101.19 o 
   1  -3   4      906.61      951.27     21.43 o 
   2  -3   4        0.92        2.28      1.24 o 
   3  -3   4      596.87      597.15     17.16 o 
   4  -3   4     1276.56     1256.55     30.99 o 
   5  -3   4       78.03       72.46     10.70 o 
   6  -3   4      212.35      232.68     26.26 o 
   7  -3   4     2096.30     2093.90     84.00 o 
   8  -3   4      108.29       83.04     19.34 o 
   9  -3   4       47.37       41.76     16.00 o 
  -9  -2   4        3.74       17.19     13.29 o 
  -8  -2   4      140.90      108.57     24.78 o 
  -7  -2   4       57.16       72.10     18.94 o 
  -6  -2   4      177.21      171.51     25.96 o 
  -5  -2   4      828.76      807.09     50.31 o 
  -4  -2   4     1735.32     1742.12     47.49 o 
  -3  -2   4      972.11      941.87     31.62 o 
  -2  -2   4     1156.03     1130.30     40.35 o 
  -1  -2   4        6.38        3.99      1.61 o 
   0  -2   4     5843.83     5569.45     71.67 o 
   1  -2   4        7.04       12.74      1.88 o 
   2  -2   4      314.31      307.01      8.78 o 
   3  -2   4     2558.31     2571.92     34.94 o 
   4  -2   4     1985.40     1951.38     41.38 o 
   5  -2   4       61.46       68.10     11.91 o 
   6  -2   4        1.13       -2.48      5.71 o 
   7  -2   4     1243.36     1267.73     65.87 o 
   8  -2   4      463.38      421.66     41.68 o 
   9  -2   4       66.99       85.24     21.55 o 
  -9  -1   4       75.38       99.85     24.04 o 
  -8  -1   4        0.01        0.27      8.88 o 
  -7  -1   4      232.69      173.16     26.95 o 
  -6  -1   4      477.92      467.55     40.40 o 
  -5  -1   4      431.21      470.93     21.32 o 
  -4  -1   4     1140.82     1207.26     53.28 o 
  -3  -1   4       21.00       13.59      5.80 o 
  -2  -1   4      201.34      187.57     11.99 o 
  -1  -1   4       85.75       85.24      4.71 o 
   0  -1   4      661.19      672.89     17.23 o 
   1  -1   4      298.88      319.66      7.99 o 
   2  -1   4      593.54      702.54     19.58 o 
   3  -1   4     1452.85     1426.07     27.05 o 
   4  -1   4     3291.13     3689.83     85.50 o 
   5  -1   4       46.41       54.39      9.49 o 
   6  -1   4     1478.86     1514.39     67.54 o 
   7  -1   4      855.40      879.63     56.72 o 
   8  -1   4      441.32      388.46     40.90 o 
   9  -1   4       88.64       87.41     15.31 o 
  -9   0   4      927.64     1030.56     73.23 o 
  -8   0   4       30.20        1.77      9.56 o 
  -7   0   4       13.98       11.76      8.39 o 
  -6   0   4      538.75      538.26     41.67 o 
  -5   0   4     1842.99     1984.33     50.96 o 
  -4   0   4      394.88      389.93     28.88 o 
  -3   0   4     2744.18     2955.87     40.40 o 
  -2   0   4     6128.15     6112.98     52.95 o 
  -1   0   4      911.09     1011.03     18.55 o 
   0   0   4      983.76      946.14     30.83 o 
   1   0   4      382.96      387.09     12.22 o 
   2   0   4     2806.57     2893.89     42.91 o 
   3   0   4       85.37       75.07      8.26 o 
   4   0   4      132.25       48.67     80.89 o 
   5   0   4      387.29      386.70     25.88 o 
   6   0   4        1.31       10.75      7.60 o 
   7   0   4      699.32      683.34     50.43 o 
   8   0   4       70.51       74.65     18.92 o 
   9   0   4      251.11      296.17     39.31 o 
 -10   1   4      258.39      277.74     40.84 o 
  -9   1   4     1542.05     1649.59     90.64 o 
  -8   1   4       16.05       21.66     12.88 o 
  -7   1   4       77.89       98.66     19.51 o 
  -6   1   4     1686.78     1726.83     49.91 o 
  -5   1   4     1513.31     1558.24     44.31 o 
  -4   1   4     3450.97     1907.36   1377.49 o 
  -3   1   4     4047.34     4399.20     63.29 o 
  -2   1   4     2884.30     2740.18     31.20 o 
  -1   1   4       20.13       27.10      4.26 o 
   0   1   4        1.86        2.78      1.09 o 
   1   1   4     1172.48     1144.48     38.49 o 
   2   1   4     1256.03     1188.13     28.47 o 
   3   1   4      227.04      207.42     11.04 o 
   4   1   4      198.84       95.53     65.64 o 
   5   1   4     2098.48     2095.72     52.15 o 
   6   1   4       27.16       39.97     12.60 o 
   7   1   4      212.86      226.86     29.63 o 
   8   1   4      319.28      345.72     39.39 o 
 -10   2   4       22.66       40.55     17.48 o 
  -9   2   4      383.00      370.13     42.90 o 
  -8   2   4       33.35       40.40     15.92 o 
  -7   2   4      104.87       99.51     19.39 o 
  -6   2   4     2367.09     2404.03     47.07 o 
  -5   2   4     1972.09     1978.49    108.00 o 
  -4   2   4      154.83      133.36      6.91 o 
  -3   2   4     1307.05     1325.32     18.59 o 
  -2   2   4     8862.04     8841.72     84.42 o 
  -1   2   4       99.87       94.37      3.33 o 
   0   2   4        3.28        5.43      2.18 o 
   1   2   4     3050.83     2981.39     70.48 o 
   2   2   4      958.70      937.67     29.65 o 
   3   2   4      566.43      573.46     22.39 o 
   4   2   4      455.26      468.44     24.43 o 
   5   2   4     2354.57     2349.90     55.78 o 
   6   2   4      107.16      119.11     20.45 o 
   7   2   4       83.28       85.06     18.68 o 
   8   2   4      521.27      489.23     35.61 o 
 -10   3   4       51.32       62.58     13.48 o 
  -9   3   4      347.27      347.47     27.81 o 
  -8   3   4       17.42       34.22      9.13 o 
  -7   3   4       21.14       22.36      6.95 o 
  -6   3   4     1508.91     1507.80     31.12 o 
  -5   3   4      265.94      279.83     12.28 o 
  -4   3   4      605.32      563.59     13.75 o 
  -3   3   4       20.24       23.67      2.73 o 
  -2   3   4     2549.81     2480.25     25.23 o 
  -1   3   4      261.63      252.73      8.54 o 
   0   3   4      589.89      487.59    187.02 o 
   1   3   4     4424.23     4400.73     61.09 o 
   2   3   4       86.45       70.07      5.18 o 
   3   3   4       87.73       84.29      7.19 o 
   4   3   4       50.61       40.87      7.93 o 
   5   3   4      972.32      984.12     42.02 o 
   6   3   4        1.75        4.98      5.35 o 
   7   3   4        6.71       14.10      7.58 o 
 -10   4   4       57.90       54.21     12.65 o 
  -9   4   4      120.61      115.62     16.41 o 
  -8   4   4      577.14      571.96     32.25 o 
  -7   4   4     3074.17     3095.27     57.68 o 
  -6   4   4        4.40        6.63      3.99 o 
  -5   4   4     1112.20     1132.24     24.33 o 
  -4   4   4     2187.13     2157.77     40.52 o 
  -3   4   4      156.43      164.65      6.96 o 
  -2   4   4     1724.10     1694.11     29.01 o 
  -1   4   4      331.67      188.28     62.99 o 
   0   4   4        8.62        7.90      3.94 o 
   1   4   4     1899.97     1853.77     56.86 o 
   2   4   4      341.22      319.64     14.16 o 
   3   4   4      464.88      466.02     17.82 o 
   4   4   4        5.17        1.92      4.33 o 
   5   4   4      340.21      329.24     24.59 o 
   6   4   4       13.38        3.26      6.43 o 
 -10   5   4        0.50       10.28      6.79 o 
  -9   5   4      315.48      264.95     24.22 o 
  -8   5   4     2408.10     2402.24     66.30 o 
  -7   5   4     4691.84     4651.16     66.39 o 
  -6   5   4      275.21      280.02     13.55 o 
  -5   5   4      893.79      909.18     25.53 o 
  -4   5   4     1934.29     1372.80    333.78 o 
  -3   5   4       17.29       19.81      4.27 o 
  -2   5   4      367.28      363.58     10.88 o 
  -1   5   4     1455.82     1485.94     30.52 o 
   0   5   4     1507.76     1467.17     40.15 o 
   1   5   4       85.91       84.89      6.63 o 
   2   5   4       83.09       76.71     10.36 o 
   3   5   4      572.09      571.00     26.94 o 
   4   5   4       38.22       33.53      8.38 o 
   5   5   4       38.07       44.03     17.68 o 
 -10   6   4      108.32      100.65     22.71 o 
  -9   6   4      251.58      225.99     31.47 o 
  -8   6   4     1002.55     1010.23     61.40 o 
  -7   6   4      953.42      950.65     36.08 o 
  -6   6   4       36.56       34.89      6.45 o 
  -5   6   4      303.33      302.76     13.37 o 
  -4   6   4     3267.51     3239.16     60.03 o 
  -3   6   4       46.80       41.87      4.61 o 
  -2   6   4      109.49      100.56      6.32 o 
  -1   6   4     1250.58      985.50     88.16 o 
   0   6   4      995.55      829.29     57.59 o 
   1   6   4       12.41        8.10      3.31 o 
   2   6   4        6.41        6.74      6.96 o 
   3   6   4      978.16     1012.83     68.03 o 
   4   6   4      571.06      593.17     55.55 o 
  -9   7   4        9.18       -0.90      7.38 o 
  -8   7   4      408.30      420.71     41.72 o 
  -7   7   4      121.49       96.88     19.22 o 
  -6   7   4      329.17      325.90     20.72 o 
  -5   7   4        8.47       10.41      3.95 o 
  -4   7   4      650.53      671.22     26.50 o 
  -3   7   4       56.34       43.28      5.70 o 
  -2   7   4      131.85      117.31      8.04 o 
  -1   7   4      188.68      176.86     25.80 o 
   0   7   4      752.99      689.13     47.40 o 
   1   7   4      101.17      119.10     22.50 o 
   2   7   4      222.85      192.39     28.93 o 
   3   7   4     1263.88     1308.71     80.72 o 
  -9   8   4       94.91      106.36     23.17 o 
  -8   8   4      230.24      191.15     29.25 o 
  -7   8   4      165.88      168.67     26.00 o 
  -6   8   4      240.56      254.63     18.97 o 
  -5   8   4       23.79       21.83      6.22 o 
  -4   8   4       18.35       38.42      8.04 o 
  -3   8   4       10.61        9.71      5.58 o 
  -2   8   4      236.07      213.60     29.64 o 
  -1   8   4      377.43      397.52     35.27 o 
   0   8   4      171.75      150.86     24.22 o 
   1   8   4       92.49      103.61     22.20 o 
   2   8   4       23.68       25.74     10.15 o 
  -8   9   4        2.79        2.92      7.88 o 
  -7   9   4        5.52        8.62      8.30 o 
  -6   9   4      475.56      517.69     46.50 o 
  -5   9   4        0.25       -0.82      9.49 o 
  -4   9   4      226.00      235.35     30.56 o 
  -3   9   4      261.81      280.36     21.17 o 
  -2   9   4      129.77      161.36     25.43 o 
  -1   9   4      275.83      283.83     31.63 o 
   0   9   4       77.77      114.81     22.78 o 
  -5  10   4        0.56      -18.10     12.07 o 
  -4  10   4       43.18       31.89     12.83 o 
  -3  10   4      394.14      366.29     41.02 o 
   0 -10   5      279.16      329.27     39.23 o 
   1 -10   5       48.01       45.42     11.72 o 
   2 -10   5       16.12       10.17     10.28 o 
   3 -10   5      629.70      741.76     61.93 o 
   4 -10   5       55.31       47.93     17.22 o 
   5 -10   5       11.66        2.91      7.85 o 
   6 -10   5      254.38      312.93     42.07 o 
  -2  -9   5       28.40       26.38     12.20 o 
  -1  -9   5      575.39      527.68     48.88 o 
   0  -9   5      166.12      153.16     19.29 o 
   1  -9   5      329.01      346.86     40.55 o 
   2  -9   5        0.24       -7.18      8.53 o 
   3  -9   5      929.75     1011.41     67.35 o 
   4  -9   5       67.53       94.99     21.50 o 
   5  -9   5      103.98      111.34     23.82 o 
   6  -9   5      269.57      270.51     37.35 o 
   7  -9   5      279.64      323.13     42.42 o 
  -4  -8   5       17.49      -11.72     11.49 o 
  -3  -8   5      144.20      152.33     27.29 o 
  -2  -8   5      293.10      299.93     36.40 o 
  -1  -8   5      128.56      127.98     23.30 o 
   0  -8   5      230.22      220.90     20.96 o 
   1  -8   5     1205.25     1441.10     75.11 o 
   2  -8   5      446.05      419.86     40.63 o 
   3  -8   5       61.86       66.94     16.50 o 
   4  -8   5      101.68      114.07     22.57 o 
   5  -8   5     1091.54     1150.07     69.28 o 
   6  -8   5      713.40      739.94     57.56 o 
   7  -8   5     1100.80     1135.72     73.18 o 
   8  -8   5      274.26      280.41     39.03 o 
  -5  -7   5        6.44        2.10      9.77 o 
  -4  -7   5      155.25      117.23     25.09 o 
  -3  -7   5      521.77      546.90     48.57 o 
  -2  -7   5      591.50      624.65     48.89 o 
  -1  -7   5      294.12      267.33     16.94 o 
   0  -7   5      175.56      174.78     14.68 o 
   1  -7   5      455.14      492.63     20.35 o 
   2  -7   5      939.04      918.90     55.35 o 
   3  -7   5      921.23      913.49     55.52 o 
   4  -7   5      976.42     1086.53     61.82 o 
   5  -7   5     1608.90     1565.99     76.08 o 
   6  -7   5      948.90      987.44     62.77 o 
   7  -7   5      281.95      283.24     35.76 o 
   8  -7   5      417.71      443.17     46.77 o 
   9  -7   5       95.55       81.75     22.21 o 
  -6  -6   5      539.76      486.99     51.03 o 
  -5  -6   5      123.14      100.26     22.39 o 
  -4  -6   5       21.82       13.63     10.55 o 
  -3  -6   5      347.18      421.85     40.17 o 
  -2  -6   5      283.74      329.94     33.12 o 
  -1  -6   5        0.99        4.76      4.06 o 
   0  -6   5       14.78       13.88      5.00 o 
   1  -6   5     1771.04     1806.47     35.93 o 
   2  -6   5       77.45       75.32      5.92 o 
   3  -6   5      142.25      179.05     23.32 o 
   4  -6   5     1239.17     1288.08     62.88 o 
   5  -6   5      745.25      692.67     47.65 o 
   6  -6   5       51.31       44.70      4.19 o 
   7  -6   5      122.30      121.93     10.76 o 
   8  -6   5      908.66      948.86     65.17 o 
   9  -6   5        0.85      -16.43     11.55 o 
  -7  -5   5      169.32      147.23     28.98 o 
  -6  -5   5      657.78      574.48     53.54 o 
  -5  -5   5        3.29        5.57      9.77 o 
  -4  -5   5      238.64      253.91     31.15 o 
  -3  -5   5      209.60      250.56     29.00 o 
  -2  -5   5      182.17      189.40     16.40 o 
  -1  -5   5       17.01       17.18      3.91 o 
   0  -5   5      125.48      146.15     15.69 o 
   1  -5   5     1646.43     1621.21     27.88 o 
   2  -5   5       16.62       13.59      2.27 o 
   3  -5   5      146.50      144.96     13.32 o 
   4  -5   5      570.91      537.82     28.67 o 
   5  -5   5      535.60      543.05     18.94 o 
   6  -5   5       48.77       44.12     12.34 o 
   7  -5   5      129.26      137.76     13.31 o 
   8  -5   5      551.38      563.50     29.77 o 
   9  -5   5        1.22       -3.84      6.98 o 
  -7  -4   5        5.37       62.41     20.80 o 
  -6  -4   5      374.69      397.02     42.22 o 
  -5  -4   5      308.19      313.16     35.27 o 
  -4  -4   5      510.36      534.03     42.80 o 
  -3  -4   5      490.60      416.84     41.81 o 
  -2  -4   5      200.51      180.23     15.57 o 
  -1  -4   5      554.66      461.22     20.74 o 
   0  -4   5       89.10      102.05      8.87 o 
   1  -4   5     2051.47     1221.22    649.66 o 
   2  -4   5     1202.52     1242.35     18.36 o 
   3  -4   5     1797.81     1803.29     47.41 o 
   4  -4   5      956.01     1007.03     23.00 o 
   5  -4   5      701.85      752.64     50.04 o 
   6  -4   5       11.39        8.77      9.25 o 
   7  -4   5      132.67      142.99     17.36 o 
   8  -4   5      809.21      824.22     37.94 o 
   9  -4   5       47.08       19.19     11.29 o 
  10  -4   5       72.34       60.32     17.65 o 
  -8  -3   5     1127.10     1156.15     79.85 o 
  -7  -3   5        0.30       -0.56      9.10 o 
  -6  -3   5      118.62      131.87     23.45 o 
  -5  -3   5     1022.66      977.88     58.22 o 
  -4  -3   5     1632.12     1636.39     70.54 o 
  -3  -3   5     1449.52     1492.23     35.09 o 
  -2  -3   5      359.19      314.74     18.15 o 
  -1  -3   5       32.02       12.72      3.15 o 
   0  -3   5       31.54       30.01      3.32 o 
   1  -3   5       41.30       74.35      4.56 o 
   2  -3   5     1228.33     1195.88     18.12 o 
   3  -3   5     1773.48     1334.14    550.35 o 
   4  -3   5      796.87      800.09     22.28 o 
   5  -3   5      255.05      257.71     14.14 o 
   6  -3   5     1486.12     1555.17     82.70 o 
   7  -3   5      162.25      148.79     15.72 o 
   8  -3   5      768.69      760.76     37.90 o 
   9  -3   5      296.76      303.15     26.28 o 
  10  -3   5      256.66      208.58     32.02 o 
  -9  -2   5      295.56      281.14     41.11 o 
  -8  -2   5     1789.82     1732.46     94.14 o 
  -7  -2   5      158.29      179.25     29.31 o 
  -6  -2   5      616.70      634.61     49.13 o 
  -5  -2   5     3485.30     3335.24    103.34 o 
  -4  -2   5     2355.43     2476.92     57.60 o 
  -3  -2   5      144.91      158.04     13.58 o 
  -2  -2   5      168.06      170.36      9.97 o 
  -1  -2   5     4061.61     3904.82     39.55 o 
   0  -2   5        2.08        4.71      1.54 o 
   1  -2   5     1659.63     1706.22     20.74 o 
   2  -2   5     2417.83     2345.43     31.28 o 
   3  -2   5     1445.51      948.79    463.04 o 
   4  -2   5      507.06      495.93     21.71 o 
   5  -2   5      456.27      457.78     28.16 o 
   6  -2   5      604.59      563.75     28.34 o 
   7  -2   5       78.50       66.32     12.51 o 
   8  -2   5       71.31       80.08     13.22 o 
   9  -2   5       93.50       82.41     15.03 o 
  -9  -1   5      705.43      750.54     64.65 o 
  -8  -1   5     1105.51     1192.26     75.89 o 
  -7  -1   5      214.75      252.51     33.08 o 
  -6  -1   5        0.18        0.33      7.66 o 
  -5  -1   5     1846.55     1869.61     74.11 o 
  -4  -1   5      858.91      772.23     43.22 o 
  -3  -1   5        0.88        2.89      5.35 o 
  -2  -1   5        1.94        1.32      1.97 o 
  -1  -1   5     1351.68     1313.89     21.47 o 
   0  -1   5      894.09      916.70     14.23 o 
   1  -1   5       50.91       44.79      3.34 o 
   2  -1   5     2208.20     2209.44     30.49 o 
   3  -1   5     6890.27     7332.15     63.03 o 
   4  -1   5      401.90      479.21     22.37 o 
   5  -1   5       61.27       77.31     13.78 o 
   6  -1   5      141.12      166.50     23.72 o 
   7  -1   5      141.99      158.20     25.37 o 
   8  -1   5       75.03       60.23     11.98 o 
   9  -1   5       32.83       42.77     12.04 o 
  -9   0   5        1.21        4.17      8.70 o 
  -8   0   5      866.46      807.44     60.74 o 
  -7   0   5     1060.56     1126.12     66.36 o 
  -6   0   5      974.07      953.82     56.28 o 
  -5   0   5      883.62      836.78     28.56 o 
  -4   0   5      308.81      289.58     18.17 o 
  -3   0   5     1520.85     1543.67     30.21 o 
  -2   0   5      225.50      254.67     20.25 o 
  -1   0   5     5692.33     5608.77     44.78 o 
   0   0   5        6.71       10.85      2.31 o 
   1   0   5      613.23      616.46     16.23 o 
   2   0   5     5154.63     5427.26     62.11 o 
   3   0   5     4943.62     5405.85     70.68 o 
   4   0   5        3.41        8.47      6.30 o 
   5   0   5       54.52       63.03     12.70 o 
   6   0   5      356.62      346.84     24.21 o 
   7   0   5        5.41        9.71      9.05 o 
   8   0   5        7.64       20.42     12.40 o 
   9   0   5      351.71      302.91     41.98 o 
 -10   1   5      684.67      814.20     68.69 o 
  -9   1   5        6.05       -6.00     10.10 o 
  -8   1   5       34.75       42.69     15.43 o 
  -7   1   5      322.73      353.98     36.56 o 
  -6   1   5     1072.92     1075.40     57.95 o 
  -5   1   5       59.18       43.88      8.91 o 
  -4   1   5      254.26      228.42     12.60 o 
  -3   1   5     5088.88     5590.35     54.38 o 
  -2   1   5      108.00      104.93      6.58 o 
  -1   1   5     2195.56     2297.49     33.19 o 
   0   1   5     1047.53      982.74     37.80 o 
   1   1   5     1849.37     1836.96     30.67 o 
   2   1   5      174.86      155.78     10.80 o 
   3   1   5       90.60       74.27     12.05 o 
   4   1   5     1338.72     1391.87     41.01 o 
   5   1   5       73.56       65.76      8.23 o 
   6   1   5     1406.83     1426.10     50.48 o 
   7   1   5      102.49       80.23     23.68 o 
   8   1   5       54.92       53.78     12.34 o 
 -10   2   5     1275.19     1298.36     84.91 o 
  -9   2   5      137.41      150.23     27.61 o 
  -8   2   5       10.00        0.39      7.54 o 
  -7   2   5      865.97      828.37     54.07 o 
  -6   2   5      757.63      771.65     27.27 o 
  -5   2   5      499.19      483.30     17.00 o 
  -4   2   5     1291.55     1329.45     24.11 o 
  -3   2   5     5491.58     5569.74     40.22 o 
  -2   2   5        0.71        1.42      1.03 o 
  -1   2   5      717.03      690.36     15.99 o 
   0   2   5     1508.05     1484.91     25.61 o 
   1   2   5     1082.98     1101.35     18.29 o 
   2   2   5     2657.91     2648.68     43.80 o 
   3   2   5     1045.67     1032.74     25.05 o 
   4   2   5      423.99      441.35     23.85 o 
   5   2   5       94.43       98.89     10.32 o 
   6   2   5      149.32      150.42     17.34 o 
   7   2   5        3.49       -8.58      6.11 o 
   8   2   5       94.88       99.78     22.27 o 
 -10   3   5      681.19      657.03     40.87 o 
  -9   3   5        1.58        3.11      6.52 o 
  -8   3   5        0.08        3.71      5.07 o 
  -7   3   5     1363.15     1456.60     47.53 o 
  -6   3   5      251.91      239.58     12.67 o 
  -5   3   5       42.13       42.75      5.13 o 
  -4   3   5       25.70       20.88      3.33 o 
  -3   3   5     2584.13     2474.04     27.86 o 
  -2   3   5        1.59        1.14      0.85 o 
  -1   3   5      131.85      117.65     31.10 o 
   0   3   5      200.79      164.62     10.68 o 
   1   3   5      737.59      740.13     25.47 o 
   2   3   5      401.35      399.83     14.38 o 
   3   3   5      271.09      278.83     11.80 o 
   4   3   5      891.88      937.49     62.75 o 
   5   3   5        1.86        3.36      8.35 o 
   6   3   5        6.05        1.71      7.74 o 
   7   3   5       76.64       81.93     20.76 o 
 -10   4   5      353.42      352.90     29.92 o 
  -9   4   5       98.44       82.63     13.87 o 
  -8   4   5      133.35      130.53     15.57 o 
  -7   4   5      750.28      795.95     34.83 o 
  -6   4   5     1030.00     1048.40     23.21 o 
  -5   4   5      491.01      474.00     19.19 o 
  -4   4   5     1621.25     1577.19     25.76 o 
  -3   4   5     3758.55     3773.03     35.72 o 
  -2   4   5        8.93        7.81      1.53 o 
  -1   4   5      413.79      457.21     14.92 o 
   0   4   5     1846.50     1810.57     40.56 o 
   1   4   5     1394.32     1435.12     39.41 o 
   2   4   5       98.18      111.09      7.98 o 
   3   4   5       55.29       59.53      6.45 o 
   4   4   5      559.88      531.59     71.50 o 
   5   4   5        4.62        0.69      4.29 o 
   6   4   5       14.98       21.99     14.69 o 
 -10   5   5      127.17      106.75     16.54 o 
  -9   5   5       29.53       39.08      9.78 o 
  -8   5   5      299.87      253.27     21.47 o 
  -7   5   5       14.33       15.19      5.68 o 
  -6   5   5        7.55        4.49      3.60 o 
  -5   5   5      781.13      781.67     23.98 o 
  -4   5   5      113.25      110.50      7.25 o 
  -3   5   5     1838.74     1784.41     25.86 o 
  -2   5   5      885.19      888.88     34.02 o 
  -1   5   5      929.56      907.03     24.00 o 
   0   5   5      436.07      420.68     21.76 o 
   1   5   5      277.45      278.58     19.19 o 
   2   5   5      799.64      797.07     24.27 o 
   3   5   5        0.77        4.42      3.94 o 
   4   5   5     1601.13     1712.02     91.20 o 
   5   5   5      215.80      220.05     37.25 o 
 -10   6   5      103.45       90.42     22.49 o 
  -9   6   5      275.39      245.35     32.21 o 
  -8   6   5      414.36      401.25     38.80 o 
  -7   6   5      117.13      121.32     20.38 o 
  -6   6   5      464.52      431.40     16.85 o 
  -5   6   5     1341.32     1259.20     37.05 o 
  -4   6   5       38.61       39.00      4.28 o 
  -3   6   5      652.47      638.29     14.93 o 
  -2   6   5      986.05      950.32     34.33 o 
  -1   6   5      824.07      783.55     34.81 o 
   0   6   5      213.50      208.30     17.14 o 
   1   6   5      169.55      167.79     25.01 o 
   2   6   5      462.56      481.71     44.94 o 
   3   6   5      434.63      409.43     44.60 o 
   4   6   5     1372.09     1294.01     83.88 o 
  -9   7   5      423.14      441.01     44.21 o 
  -8   7   5       17.85       16.68      9.88 o 
  -7   7   5      307.66      271.02     31.36 o 
  -6   7   5       52.60       55.57      9.28 o 
  -5   7   5     1011.81     1056.58     48.15 o 
  -4   7   5       71.31       57.38      7.38 o 
  -3   7   5        4.93       -1.37      3.57 o 
  -2   7   5      250.16      263.39     19.22 o 
  -1   7   5      399.49      385.83     34.61 o 
   0   7   5        8.67       11.59      8.40 o 
   1   7   5       19.52       17.84     11.84 o 
   2   7   5      730.02      756.49     59.40 o 
   3   7   5        2.05       -1.29     10.19 o 
  -8   8   5      565.18      593.13     51.08 o 
  -7   8   5      156.83      174.12     26.00 o 
  -6   8   5      151.63      182.50     16.54 o 
  -5   8   5     1005.11      970.71     92.96 o 
  -4   8   5        1.50        5.97      5.57 o 
  -3   8   5       10.26        7.44      4.65 o 
  -2   8   5      479.07      510.33     28.57 o 
  -1   8   5      125.40      129.75     21.99 o 
   0   8   5       23.64       29.48     12.82 o 
   1   8   5       17.34       27.70     13.49 o 
  -7   9   5      417.71      451.52     44.64 o 
  -6   9   5       57.92       52.09     16.43 o 
  -5   9   5      169.14      215.34     28.79 o 
  -4   9   5      104.42      118.40     21.78 o 
  -3   9   5      228.07      223.28     28.82 o 
  -2   9   5      213.44      188.96     25.62 o 
  -1   9   5      320.52      304.77     34.50 o 
   0 -10   6       29.27       30.35     13.82 o 
   1 -10   6       35.16       26.42     14.59 o 
   2 -10   6      283.67      275.90     38.05 o 
   3 -10   6        3.29       -0.06     11.45 o 
   4 -10   6      358.11      416.65     47.46 o 
   5 -10   6      641.81      650.45     59.25 o 
  -2  -9   6       60.84       65.92     19.68 o 
  -1  -9   6      337.08      374.71     42.22 o 
   0  -9   6        7.94       14.76     13.42 o 
   1  -9   6      110.38      115.49     23.72 o 
   2  -9   6      783.34      808.46     61.38 o 
   3  -9   6       40.61       27.02     11.50 o 
   4  -9   6        2.41       -6.75     12.46 o 
   5  -9   6      163.22      172.94     30.16 o 
   6  -9   6      287.47      265.79     37.66 o 
   7  -9   6       18.10       39.82     15.48 o 
  -4  -8   6       18.81       12.26     10.45 o 
  -3  -8   6      323.07      250.05     35.77 o 
  -2  -8   6      305.56      317.48     38.22 o 
  -1  -8   6      187.17      172.81     27.23 o 
   0  -8   6       67.17       44.29     15.36 o 
   1  -8   6        6.00       -0.93      6.31 o 
   2  -8   6     1494.81     1529.62     77.81 o 
   3  -8   6      540.69      528.51     46.17 o 
   4  -8   6      766.24      806.80     57.76 o 
   5  -8   6       54.34       52.82     15.97 o 
   6  -8   6     1857.25     2000.94     95.50 o 
   7  -8   6      336.89      299.11     38.70 o 
   8  -8   6      144.98      165.92     30.11 o 
  -5  -7   6      446.06      365.57     45.11 o 
  -4  -7   6      231.18      249.87     36.13 o 
  -3  -7   6       96.71       82.36     20.76 o 
  -2  -7   6      417.33      470.20     43.78 o 
  -1  -7   6       82.20      105.84     10.85 o 
   0  -7   6      430.23      443.88     23.01 o 
   1  -7   6      103.28      100.21      9.40 o 
   2  -7   6     1523.29     1389.93    116.79 o 
   3  -7   6       27.56       21.68     10.41 o 
   4  -7   6      194.08      234.76     29.39 o 
   5  -7   6      492.39      534.05     45.46 o 
   6  -7   6      831.75      908.57     61.08 o 
   7  -7   6      221.02      187.50     30.22 o 
   8  -7   6       16.49       21.17      9.79 o 
   9  -7   6      344.88      345.25     43.43 o 
  -6  -6   6        0.39       12.99      9.81 o 
  -5  -6   6      278.58      255.16     35.87 o 
  -4  -6   6      742.87      760.41     58.63 o 
  -3  -6   6      476.02      450.43     42.34 o 
  -2  -6   6        7.18       11.92     13.23 o 
  -1  -6   6        4.21        5.52      3.73 o 
   0  -6   6     1903.23     1895.93     48.52 o 
   1  -6   6       11.02       16.92      4.48 o 
   2  -6   6     1241.59     1186.14     32.99 o 
   3  -6   6      691.33      713.00     46.02 o 
   4  -6   6      801.32      846.87     51.45 o 
   5  -6   6      557.39      600.23     44.93 o 
   6  -6   6      463.89      473.37     17.50 o 
   7  -6   6      215.95      217.93     14.72 o 
   8  -6   6       48.73       52.83     17.22 o 
   9  -6   6      392.84      377.70     44.60 o 
  -7  -5   6     1229.85     1220.41     83.34 o 
  -6  -5   6        1.77        4.97     10.20 o 
  -5  -5   6       69.66       66.49     18.29 o 
  -4  -5   6      645.91      681.23     52.18 o 
  -3  -5   6      341.81      300.36     32.69 o 
  -2  -5   6      145.35      157.92     14.88 o 
  -1  -5   6       24.50       21.83      4.95 o 
   0  -5   6     1160.41     1175.79     27.74 o 
   1  -5   6       40.09       42.11      5.01 o 
   2  -5   6      365.91      340.62     12.30 o 
   3  -5   6      902.34      869.07     24.22 o 
   4  -5   6      815.52      796.25     21.63 o 
   5  -5   6      115.35      125.19     10.03 o 
   6  -5   6       97.46       81.00      9.36 o 
   7  -5   6      134.71      144.68     14.16 o 
   8  -5   6        3.44       -1.57     11.25 o 
   9  -5   6      120.95      123.82     25.46 o 
  -7  -4   6      253.41      255.81     37.99 o 
  -6  -4   6      150.18      159.20     27.92 o 
  -5  -4   6      646.99      602.70     49.46 o 
  -4  -4   6      603.70      652.43     48.69 o 
  -3  -4   6      608.81      618.23     30.08 o 
  -2  -4   6      158.96      133.83     11.63 o 
  -1  -4   6       15.07       17.11      4.66 o 
   0  -4   6     2155.52     1923.26     46.62 o 
   1  -4   6       21.42       17.11      2.97 o 
   2  -4   6     1243.38     1332.22     22.16 o 
   3  -4   6       42.92       28.64     10.57 o 
   4  -4   6     1703.58     1760.90     32.25 o 
   5  -4   6       31.71       27.61      5.94 o 
   6  -4   6       32.81       29.02      6.66 o 
   7  -4   6      885.64      878.18     38.36 o 
   8  -4   6       39.35       39.94      9.74 o 
   9  -4   6        7.18        8.43      8.12 o 
  -8  -3   6        6.12       15.70      8.79 o 
  -7  -3   6      600.69      582.08     54.11 o 
  -6  -3   6      121.92      155.79     26.84 o 
  -5  -3   6      109.48      108.17     20.46 o 
  -4  -3   6     3003.78     3004.87     97.70 o 
  -3  -3   6      592.95      607.91     22.53 o 
  -2  -3   6      503.04      527.46     24.08 o 
  -1  -3   6       50.05       51.66      4.97 o 
   0  -3   6     1994.81     1910.93     25.85 o 
   1  -3   6      269.12      261.35      9.10 o 
   2  -3   6     1482.58     1563.34     22.63 o 
   3  -3   6      626.52      306.74    198.29 o 
   4  -3   6      237.51      215.94     12.15 o 
   5  -3   6        5.61        0.93      3.48 o 
   6  -3   6       19.52       57.64     17.50 o 
   7  -3   6      902.45      875.28     38.01 o 
   8  -3   6       92.16      104.04     22.08 o 
   9  -3   6       87.67       96.83     15.42 o 
  -8  -2   6       32.74       53.42     18.56 o 
  -7  -2   6      852.18      877.69     63.89 o 
  -6  -2   6       21.00       20.26     10.80 o 
  -5  -2   6      156.81      151.34     23.07 o 
  -4  -2   6      800.66      791.33     26.54 o 
  -3  -2   6      576.79      600.40     63.74 o 
  -2  -2   6     5156.63     5211.76     48.38 o 
  -1  -2   6       28.75       30.12      3.58 o 
   0  -2   6     2794.44     2722.54     28.29 o 
   1  -2   6      285.13      262.43      8.86 o 
   2  -2   6      505.65      480.25     12.67 o 
   3  -2   6     3362.59     3424.26     94.16 o 
   4  -2   6     2391.90     2480.20     41.70 o 
   5  -2   6      828.47      846.38     26.94 o 
   6  -2   6      365.68      365.52     23.41 o 
   7  -2   6     1624.71     1592.24     57.36 o 
   8  -2   6       91.33       70.00     19.45 o 
   9  -2   6       28.69       24.23      9.58 o 
  -9  -1   6     1450.59     1476.89     91.20 o 
  -8  -1   6       24.16       16.41     13.17 o 
  -7  -1   6      329.48      350.11     38.86 o 
  -6  -1   6      892.71      883.34     56.54 o 
  -5  -1   6      553.44      595.02     42.59 o 
  -4  -1   6      964.61     1021.68     36.32 o 
  -3  -1   6      564.22      515.56     18.20 o 
  -2  -1   6     1088.65     1021.77     20.85 o 
  -1  -1   6       60.18       73.40      5.47 o 
   0  -1   6      244.50      235.20      7.34 o 
   1  -1   6     1295.26     1239.25     17.95 o 
   2  -1   6       17.78       10.39      2.95 o 
   3  -1   6     4014.07     3012.12   1235.15 o 
   4  -1   6      994.76     1007.72     33.18 o 
   5  -1   6      898.36      945.25     29.19 o 
   6  -1   6      820.91      799.45     36.00 o 
   7  -1   6      910.80      871.63     46.15 o 
   8  -1   6       82.31       84.77     14.84 o 
   9  -1   6      158.11      133.98     19.64 o 
  -9   0   6      496.65      599.30     57.06 o 
  -8   0   6       51.31       63.95     18.52 o 
  -7   0   6      249.48      235.73     31.67 o 
  -6   0   6      821.69      735.61     50.23 o 
  -5   0   6      856.86      841.55     28.08 o 
  -4   0   6       91.99      107.46      9.59 o 
  -3   0   6        4.59       11.16      3.65 o 
  -2   0   6     8621.46     8904.17    112.49 o 
  -1   0   6     2628.89     2901.16     25.96 o 
   0   0   6      182.96      208.65     12.93 o 
   1   0   6     4480.22     4476.85     40.29 o 
   2   0   6      801.56      747.43     16.62 o 
   3   0   6      601.16      679.62     39.24 o 
   4   0   6       35.39       47.07     12.16 o 
   5   0   6      714.75      708.96     50.89 o 
   6   0   6       54.56       75.86     18.60 o 
   7   0   6       98.56      102.66     22.77 o 
   8   0   6      137.85      119.25     26.22 o 
  -9   1   6      868.02      872.70     66.94 o 
  -8   1   6      434.25      441.60     44.27 o 
  -7   1   6      502.99      545.74     45.41 o 
  -6   1   6     1009.14     1002.70     56.43 o 
  -5   1   6      229.06      218.13     14.75 o 
  -4   1   6      241.04      244.81     13.43 o 
  -3   1   6        1.63       -0.85      2.33 o 
  -2   1   6     6730.62     7244.25     49.44 o 
  -1   1   6     2958.42     3186.28     56.44 o 
   0   1   6      494.71      464.79     28.46 o 
   1   1   6     1830.92     1888.56     33.24 o 
   2   1   6      862.60      860.03     26.26 o 
   3   1   6       41.50       41.21      7.04 o 
   4   1   6       41.87       55.37     15.36 o 
   5   1   6     1557.63     1565.15     49.50 o 
   6   1   6       64.27       44.02     15.38 o 
   7   1   6      123.68       83.50     21.17 o 
   8   1   6       64.79       88.56     24.37 o 
 -10   2   6       10.25       -1.92     10.15 o 
  -9   2   6     1065.88     1084.22     73.21 o 
  -8   2   6      432.38      421.20     42.43 o 
  -7   2   6      235.53      237.22     29.73 o 
  -6   2   6     1069.21      981.87     54.03 o 
  -5   2   6     1282.69     1296.72     24.56 o 
  -4   2   6     2614.92     2643.20     34.43 o 
  -3   2   6      154.31      143.10      6.91 o 
  -2   2   6     3308.42     3325.74     36.51 o 
  -1   2   6      981.63      888.79     29.00 o 
   0   2   6     1604.06     1588.45     25.72 o 
   1   2   6     1338.52     1255.21     27.38 o 
   2   2   6     1355.94     1389.15     52.44 o 
   3   2   6      361.56      349.49     19.23 o 
   4   2   6      234.98      237.17     29.93 o 
   5   2   6     1729.32     1777.60     53.73 o 
   6   2   6      114.53      154.46     28.15 o 
   7   2   6      150.40      141.79     29.77 o 
 -10   3   6       77.29       84.03     15.68 o 
  -9   3   6       80.43       76.30     13.84 o 
  -8   3   6      571.16      540.66     31.70 o 
  -7   3   6      562.41      542.72     29.09 o 
  -6   3   6     1102.84     1175.48     28.15 o 
  -5   3   6      382.96      394.63     13.36 o 
  -4   3   6     1066.51     1057.98     21.27 o 
  -3   3   6        0.04        0.50      1.52 o 
  -2   3   6      503.58      501.53     10.16 o 
  -1   3   6      933.22      910.44     36.33 o 
   0   3   6     1099.00     1064.08     23.62 o 
   1   3   6      757.98      723.76     41.42 o 
   2   3   6     1672.82     1731.23     29.24 o 
   3   3   6     2154.90     2244.21     72.29 o 
   4   3   6      109.00       98.48     11.95 o 
   5   3   6      690.46      728.42     58.72 o 
   6   3   6        5.51       -3.60      8.79 o 
 -10   4   6        2.99      -13.89      9.26 o 
  -9   4   6       16.20       15.91     18.26 o 
  -8   4   6      985.71      946.24     41.14 o 
  -7   4   6      192.68      204.93     17.87 o 
  -6   4   6      116.98      110.83      8.81 o 
  -5   4   6     1800.94     1781.69     27.96 o 
  -4   4   6      895.21      890.09     25.38 o 
  -3   4   6      529.25      498.66     11.98 o 
  -2   4   6      285.98      296.07     11.13 o 
  -1   4   6     2171.67     2094.27     47.12 o 
   0   4   6      692.80      697.15     25.26 o 
   1   4   6      598.17      633.33     26.29 o 
   2   4   6      293.59      296.13     20.12 o 
   3   4   6      843.15      843.81     58.23 o 
   4   4   6        0.71       -1.71     10.53 o 
   5   4   6       91.15       98.70     23.23 o 
 -10   5   6        5.68       -1.15      6.02 o 
  -9   5   6        1.05        2.74      6.16 o 
  -8   5   6      492.24      496.96     29.92 o 
  -7   5   6        4.63      -10.69      8.49 o 
  -6   5   6     1061.28     1032.60     28.93 o 
  -5   5   6     1631.62     1577.82     29.86 o 
  -4   5   6     1414.52     1440.58     26.40 o 
  -3   5   6      361.18      375.41     10.54 o 
  -2   5   6       55.68       48.32      5.04 o 
  -1   5   6      816.29      818.70     28.62 o 
   0   5   6     1361.98     1369.03     39.72 o 
   1   5   6      207.96      204.36     16.66 o 
   2   5   6        1.73        8.34      8.36 o 
   3   5   6      576.55      602.85     53.01 o 
   4   5   6       52.45       54.78     20.50 o 
 -10   6   6       55.27       46.59     11.80 o 
  -9   6   6      152.55      145.99     17.92 o 
  -8   6   6      398.08      434.67     39.67 o 
  -7   6   6      175.77      146.47     15.28 o 
  -6   6   6      227.81      225.66     14.51 o 
  -5   6   6      131.29      138.49     11.72 o 
  -4   6   6      667.24      660.93     16.33 o 
  -3   6   6      109.66       84.67     11.98 o 
  -2   6   6      400.36      400.64     23.34 o 
  -1   6   6     1307.62     1205.30     76.20 o 
   0   6   6      611.57      580.94     28.40 o 
   1   6   6        1.55      -11.05     10.78 o 
   2   6   6       69.28       18.96     12.76 o 
   3   6   6       51.07       43.66     17.60 o 
   4   6   6       10.30       18.47     14.67 o 
  -9   7   6       93.91       72.95     19.13 o 
  -8   7   6      543.33      522.01     44.93 o 
  -7   7   6      214.86      220.41     19.20 o 
  -6   7   6      541.68      585.36     29.25 o 
  -5   7   6       28.38       37.92      8.15 o 
  -4   7   6      536.59      536.25     26.56 o 
  -3   7   6      296.89      293.98     20.19 o 
  -2   7   6       21.97       21.10      6.50 o 
  -1   7   6     1255.32     1103.26     61.06 o 
   0   7   6      107.74      106.46     20.97 o 
   1   7   6       73.24      106.16     23.03 o 
   2   7   6        2.45        7.18     10.02 o 
  -8   8   6      377.92      413.78     41.84 o 
  -7   8   6       54.57       50.88     15.59 o 
  -6   8   6      491.92      487.89     27.73 o 
  -5   8   6        4.67        5.74      5.40 o 
  -4   8   6      106.64      111.31     13.50 o 
  -3   8   6      233.89      251.77     20.04 o 
  -2   8   6       21.75       34.60     11.42 o 
  -1   8   6      508.93      488.65     42.84 o 
   0   8   6       61.03       55.69     16.76 o 
   1   8   6      253.55      242.39     34.87 o 
  -6   9   6      368.76      362.29     37.46 o 
  -5   9   6        0.75      -11.89      9.69 o 
  -4   9   6        2.03      -14.44      9.63 o 
  -3   9   6      223.63      212.58     27.34 o 
  -2   9   6      389.07      458.42     41.41 o 
   0 -10   7      164.64      221.68     34.27 o 
   1 -10   7      898.76     1181.92     80.14 o 
   2 -10   7        2.55       -9.99     10.03 o 
   3 -10   7      720.19      891.61     69.48 o 
   4 -10   7       58.94       88.72     22.47 o 
   5 -10   7      118.09      136.93     28.92 o 
  -2  -9   7      104.04       99.58     24.36 o 
  -1  -9   7       80.24       44.68     16.15 o 
   0  -9   7      193.07      209.99     23.44 o 
   1  -9   7      340.25      407.15     45.09 o 
   2  -9   7       40.30       34.86     14.11 o 
   3  -9   7       38.22       55.52     17.08 o 
   4  -9   7       55.92       35.87     16.55 o 
   5  -9   7      244.36      280.96     38.00 o 
   6  -9   7      232.26      234.40     35.79 o 
   7  -9   7        8.34        0.19      8.94 o 
  -3  -8   7      196.30      234.03     35.36 o 
  -2  -8   7      188.42      205.45     32.17 o 
  -1  -8   7       14.65        9.86      9.96 o 
   0  -8   7       20.68       21.12     11.68 o 
   1  -8   7     1001.22      964.14     63.41 o 
   2  -8   7       40.10       24.63     13.03 o 
   3  -8   7      184.75      202.97     28.88 o 
   4  -8   7       11.04        5.17      8.59 o 
   5  -8   7      277.69      282.78     36.41 o 
   6  -8   7      133.18      154.62     27.79 o 
   7  -8   7       69.96       53.63     18.11 o 
   8  -8   7     1021.57     1023.08     74.10 o 
  -5  -7   7        2.06      -15.54     12.03 o 
  -4  -7   7       18.86        6.14      9.68 o 
  -3  -7   7     1078.43      925.81     65.44 o 
  -2  -7   7     1400.68     1411.10     77.29 o 
  -1  -7   7        5.79        3.37      6.70 o 
   0  -7   7      160.73      169.46     14.52 o 
   1  -7   7      988.45     1019.07     30.43 o 
   2  -7   7        3.54       -1.97      7.85 o 
   3  -7   7        0.59        7.15      9.77 o 
   4  -7   7       15.26       26.78     11.38 o 
   5  -7   7        4.98       13.68      9.98 o 
   6  -7   7        8.45        6.55      6.93 o 
   7  -7   7       13.75       36.07     14.90 o 
   8  -7   7      993.53      955.69     69.76 o 
  -6  -6   7      420.90      469.65     51.53 o 
  -5  -6   7      470.48      363.81     43.42 o 
  -4  -6   7      192.72      190.28     30.29 o 
  -3  -6   7     2295.15     1949.96     89.93 o 
  -2  -6   7      969.97     1042.15     62.79 o 
  -1  -6   7       95.49      119.03     11.04 o 
   0  -6   7      104.58      103.88     10.81 o 
   1  -6   7     1468.88     1491.96     67.00 o 
   2  -6   7      123.31      128.03      9.10 o 
   3  -6   7       55.47       38.10     11.72 o 
   4  -6   7     1392.18     1146.07    175.43 o 
   5  -6   7     1327.09     1322.98     62.01 o 
   6  -6   7       74.26       67.46      8.03 o 
   7  -6   7       64.10       65.81     18.30 o 
   8  -6   7      613.57      613.21     54.37 o 
   9  -6   7       34.13       27.42     11.85 o 
  -6  -5   7      361.55      401.12     46.09 o 
  -5  -5   7      458.20      427.55     45.08 o 
  -4  -5   7      620.16      669.64     52.41 o 
  -3  -5   7      699.89      721.46     51.58 o 
  -2  -5   7      275.45      253.52     19.39 o 
  -1  -5   7      112.44      105.09     11.48 o 
   0  -5   7      305.48      313.89     14.79 o 
   1  -5   7      957.86      895.73     23.09 o 
   2  -5   7      289.95      321.80     10.85 o 
   3  -5   7      319.87      316.96     13.13 o 
   4  -5   7      626.45      607.41     21.49 o 
   5  -5   7      110.39      108.56     10.18 o 
   6  -5   7      396.16      396.80     29.15 o 
   7  -5   7       72.13       59.68      9.50 o 
   8  -5   7      841.67      829.98     37.27 o 
   9  -5   7      214.26      198.56     32.06 o 
  -7  -4   7        1.22        9.23      9.81 o 
  -6  -4   7        5.33       -7.47      9.41 o 
  -5  -4   7      445.14      459.08     44.34 o 
  -4  -4   7      625.39      568.49     45.94 o 
  -3  -4   7       93.50       97.90     19.00 o 
  -2  -4   7      126.17      125.71     12.72 o 
  -1  -4   7     2969.27     2905.66     53.98 o 
   0  -4   7        3.67        5.01      3.33 o 
   1  -4   7     3010.79     3266.02     56.36 o 
   2  -4   7     1934.65     1887.97     54.43 o 
   3  -4   7      487.59      433.09     18.72 o 
   4  -4   7      188.16      190.88     13.24 o 
   5  -4   7       22.41       23.57      5.76 o 
   6  -4   7      533.41      548.86     27.10 o 
   7  -4   7       28.58       21.46      6.91 o 
   8  -4   7      389.24      365.12     26.47 o 
   9  -4   7       61.88       41.09     19.46 o 
  -8  -3   7      890.88      969.34     74.07 o 
  -7  -3   7       63.11       41.05     15.52 o 
  -6  -3   7      585.40      541.01     48.87 o 
  -5  -3   7      601.26      609.39     48.45 o 
  -4  -3   7     1175.17     1196.03     63.38 o 
  -3  -3   7        0.12        0.22      2.88 o 
  -2  -3   7       38.85       38.89      7.49 o 
  -1  -3   7     3276.45     2840.60    395.89 o 
   0  -3   7       33.45       25.16      3.32 o 
   1  -3   7      558.00      604.80     14.82 o 
   2  -3   7      676.11      629.73     15.53 o 
   3  -3   7      333.76      299.82     16.14 o 
   4  -3   7        6.80       10.93      5.34 o 
   5  -3   7        2.42        6.93      4.31 o 
   6  -3   7     1309.82     1271.64     43.06 o 
   7  -3   7       23.98       24.71      7.18 o 
   8  -3   7       23.74       21.21      7.47 o 
   9  -3   7       94.77      102.51     16.08 o 
  -8  -2   7      225.44      226.21     35.76 o 
  -7  -2   7     1735.46     1708.62     89.72 o 
  -6  -2   7     1570.32     1546.64     78.98 o 
  -5  -2   7     4518.60     4617.47    125.60 o 
  -4  -2   7     3976.78     4098.91     74.08 o 
  -3  -2   7      877.74      876.40     32.91 o 
  -2  -2   7       91.48       91.37      6.86 o 
  -1  -2   7     5201.01     5063.77     43.38 o 
   0  -2   7      231.81      218.11      8.48 o 
   1  -2   7       23.49       20.73      2.89 o 
   2  -2   7     2900.32     2859.60     32.62 o 
   3  -2   7     2297.73     2337.01     45.52 o 
   4  -2   7       88.88       86.87      8.26 o 
   5  -2   7       98.68       87.87     11.19 o 
   6  -2   7      639.56      642.15     31.70 o 
   7  -2   7       40.04       20.48      7.22 o 
   8  -2   7      120.16      103.83     20.11 o 
   9  -2   7      883.68      776.28     46.04 o 
  -9  -1   7        2.05      -21.33     14.22 o 
  -8  -1   7       96.37       78.38     21.57 o 
  -7  -1   7      770.83      710.69     56.13 o 
  -6  -1   7      566.32      530.55     44.69 o 
  -5  -1   7     1636.85     1700.88     73.14 o 
  -4  -1   7      404.04      381.84     24.98 o 
  -3  -1   7      928.41      976.29     22.33 o 
  -2  -1   7       21.89       17.23      3.73 o 
  -1  -1   7     1969.57     1956.20     28.91 o 
   0  -1   7      213.50      181.60      6.73 o 
   1  -1   7      165.60      159.24     12.39 o 
   2  -1   7     2092.35     2039.93     32.67 o 
   3  -1   7      373.25      356.41     18.23 o 
   4  -1   7      904.10      949.46     27.12 o 
   5  -1   7     1382.69     1390.28     59.18 o 
   6  -1   7      555.82      567.87     30.92 o 
   7  -1   7      195.14      186.51     30.63 o 
   8  -1   7       66.18       56.76     17.84 o 
  -9   0   7       34.11       39.99     17.14 o 
  -8   0   7       67.60       74.69     20.59 o 
  -7   0   7      487.44      513.08     45.97 o 
  -6   0   7     1154.63     1101.58     62.36 o 
  -5   0   7        1.95        9.93      6.88 o 
  -4   0   7      108.67      112.11      9.97 o 
  -3   0   7     1351.00     1178.20     35.03 o 
  -2   0   7     1018.12     1206.56     21.94 o 
  -1   0   7      935.00      797.90     15.95 o 
   0   0   7      731.63      761.20     37.32 o 
   1   0   7     2695.38     2739.99     32.41 o 
   2   0   7     1575.84     1657.13     25.78 o 
   3   0   7     1132.87      825.80    303.99 o 
   4   0   7      792.74      823.53     49.84 o 
   5   0   7        1.23       -7.56      5.04 o 
   6   0   7      568.28      530.07     46.46 o 
   7   0   7        5.76       -6.34      9.46 o 
   8   0   7       36.12       26.61     16.90 o 
  -9   1   7       20.57       52.81     20.86 o 
  -8   1   7       43.78       20.83     11.12 o 
  -7   1   7      401.99      435.66     41.49 o 
  -6   1   7      245.39      269.98     29.99 o 
  -5   1   7      222.87      219.16     14.52 o 
  -4   1   7        4.26        6.77      3.21 o 
  -3   1   7      589.40      493.00     25.64 o 
  -2   1   7       37.95       32.42      2.33 o 
  -1   1   7      149.65      204.05     15.68 o 
   0   1   7      961.10      949.90     43.70 o 
   1   1   7     1919.77     1951.37     25.61 o 
   2   1   7        0.61       -0.47      2.33 o 
   3   1   7        4.65       -3.01      3.67 o 
   4   1   7      947.23      954.90     57.57 o 
   5   1   7        1.13       -6.91      6.83 o 
   6   1   7      171.90      216.48     32.24 o 
   7   1   7      226.21      220.56     34.76 o 
 -10   2   7      316.95      360.78     48.70 o 
  -9   2   7      305.88      336.23     40.87 o 
  -8   2   7      563.63      462.90     45.40 o 
  -7   2   7      708.72      705.53     51.06 o 
  -6   2   7      720.87      763.88     48.44 o 
  -5   2   7      108.96      105.18      8.06 o 
  -4   2   7      982.75     1006.09     20.86 o 
  -3   2   7     6478.29     6409.18     60.57 o 
  -2   2   7      177.21      176.51      5.95 o 
  -1   2   7        1.44        2.89      4.12 o 
   0   2   7     2224.47     2057.21     23.25 o 
   1   2   7      959.29      912.47     16.53 o 
   2   2   7      421.94      420.06     27.15 o 
   3   2   7      262.85      241.79     18.76 o 
   4   2   7     1849.34     1833.01     84.50 o 
   5   2   7       59.08       65.01     18.72 o 
   6   2   7      262.60      249.11     36.37 o 
   7   2   7      437.91      424.88     48.97 o 
 -10   3   7      118.96      128.36     18.91 o 
  -9   3   7      140.49      117.28     16.16 o 
  -8   3   7      107.57      101.97     14.12 o 
  -7   3   7     1106.25     1185.41     42.76 o 
  -6   3   7      333.66      352.83     15.74 o 
  -5   3   7      633.07      657.73     19.17 o 
  -4   3   7        0.59        0.14      1.92 o 
  -3   3   7     1374.92     1407.32     19.55 o 
  -2   3   7      543.92      554.59     11.50 o 
  -1   3   7      582.86      540.52     14.44 o 
   0   3   7     1359.61     1331.96     31.71 o 
   1   3   7      114.35      112.50     10.10 o 
   2   3   7        1.18        2.55      1.96 o 
   3   3   7        4.31        2.90      3.29 o 
   4   3   7     1810.31     1822.64     89.32 o 
   5   3   7      213.00      260.59     36.62 o 
   6   3   7        7.17       14.03     11.44 o 
 -10   4   7      130.90      118.22     17.87 o 
  -9   4   7       70.59       72.67     12.80 o 
  -8   4   7      203.98      185.88     18.57 o 
  -7   4   7      642.13      625.36     34.95 o 
  -6   4   7     1179.05     1165.26     27.88 o 
  -5   4   7      939.06      987.10     23.11 o 
  -4   4   7      148.00      153.70      7.52 o 
  -3   4   7      332.76      344.04     11.41 o 
  -2   4   7      922.87      916.72     22.93 o 
  -1   4   7     1128.90     1113.29     28.70 o 
   0   4   7     1203.65     1197.27     32.54 o 
   1   4   7      261.77      256.37     17.00 o 
   2   4   7      281.31      305.44     20.56 o 
   3   4   7        2.16       -7.17     11.93 o 
   4   4   7      635.44      664.13     57.01 o 
   5   4   7       14.65       10.34     12.66 o 
 -10   5   7       16.42       33.72     18.17 o 
  -9   5   7      183.51      185.14     19.86 o 
  -8   5   7      321.16      317.32     42.03 o 
  -7   5   7      474.30      457.49     21.76 o 
  -6   5   7       79.44       74.32      7.36 o 
  -5   5   7       46.65       47.06      5.36 o 
  -4   5   7       69.03       57.24      6.19 o 
  -3   5   7        2.10        4.79      2.48 o 
  -2   5   7      512.26      533.81     17.45 o 
  -1   5   7     1031.27      913.91     30.05 o 
   0   5   7       23.21       12.06      3.71 o 
   1   5   7       37.48       43.20      8.28 o 
   2   5   7      691.78      708.31     55.03 o 
   3   5   7       16.75       14.36     10.80 o 
   4   5   7        5.91       -1.83      8.29 o 
  -9   6   7      358.42      319.13     26.03 o 
  -8   6   7      516.18      474.11     29.07 o 
  -7   6   7       11.21        4.37      5.21 o 
  -6   6   7      272.62      305.84     24.68 o 
  -5   6   7     2157.85     2107.70     66.01 o 
  -4   6   7       48.66       38.69      5.84 o 
  -3   6   7       91.52       91.52      8.44 o 
  -2   6   7      801.79      856.81     35.67 o 
  -1   6   7      257.74      259.09     18.02 o 
   0   6   7       96.84       90.45     19.48 o 
   1   6   7       19.14       26.19     13.22 o 
   2   6   7      341.53      309.46     38.81 o 
   3   6   7        3.67        9.88     10.62 o 
  -9   7   7      245.14      266.80     34.58 o 
  -8   7   7       41.57       33.26     12.51 o 
  -7   7   7       54.61       71.44     11.96 o 
  -6   7   7       87.23       98.72     13.02 o 
  -5   7   7     1180.50     1162.63     42.68 o 
  -4   7   7      111.41      123.18     13.28 o 
  -3   7   7      199.63      183.13     44.39 o 
  -2   7   7      188.28      190.47     25.72 o 
  -1   7   7      324.16      349.47     36.94 o 
   0   7   7        8.53       28.06     11.94 o 
   1   7   7      124.80      105.90     23.06 o 
   2   7   7      392.61      431.75     47.28 o 
  -7   8   7      162.71      161.58     24.53 o 
  -6   8   7        3.34       -1.71      8.91 o 
  -5   8   7      118.48      118.62     13.94 o 
  -4   8   7       86.48       93.23     12.24 o 
  -3   8   7       90.36       68.16     16.49 o 
  -2   8   7      551.07      549.89     45.30 o 
  -1   8   7       83.63       66.12     16.86 o 
   0   8   7        9.48       12.21     10.91 o 
  -3   9   7       72.49       71.91     17.81 o 
   2 -10   8      385.17      401.97     47.50 o 
   3 -10   8      107.38      115.39     25.87 o 
   4 -10   8        0.85      -21.67     14.45 o 
  -2  -9   8      429.04      534.48     54.70 o 
  -1  -9   8       30.79       55.57     18.31 o 
   0  -9   8       14.02       27.31      9.24 o 
   1  -9   8       38.03       45.44     17.61 o 
   2  -9   8      713.56      787.25     61.61 o 
   3  -9   8       78.86       63.94     18.54 o 
   4  -9   8       55.04       37.29     15.85 o 
   5  -9   8       96.24      140.27     28.04 o 
   6  -9   8        6.37       10.22     10.71 o 
  -3  -8   8      157.79      164.45     31.59 o 
  -2  -8   8      178.51      238.55     35.13 o 
  -1  -8   8       54.91       46.63     16.32 o 
   0  -8   8      559.84      553.47     49.58 o 
   1  -8   8       17.95       16.82     10.96 o 
   2  -8   8      678.35      681.54     53.76 o 
   3  -8   8      260.97      295.37     35.76 o 
   4  -8   8     1128.62     1194.54     71.96 o 
   5  -8   8       13.74       -5.61     10.86 o 
   6  -8   8       53.81       53.70     16.08 o 
   7  -8   8        2.82       -0.60      7.83 o 
  -4  -7   8      409.09      436.43     48.69 o 
  -3  -7   8      485.91      500.51     49.69 o 
  -2  -7   8      174.82      188.69     29.83 o 
  -1  -7   8      478.46      403.03     29.07 o 
   0  -7   8      650.34      669.24     28.84 o 
   1  -7   8      117.37       81.89     17.31 o 
   2  -7   8       95.95       90.60      8.04 o 
   3  -7   8      498.81      475.22     41.79 o 
   4  -7   8      951.45     1001.41     62.29 o 
   5  -7   8      467.00      459.25     43.45 o 
   6  -7   8       99.53      105.45     22.72 o 
   7  -7   8      194.66      273.75     36.13 o 
   8  -7   8       78.37       83.79     22.29 o 
  -5  -6   8       31.67       22.77     13.66 o 
  -4  -6   8      473.73      462.99     48.33 o 
  -3  -6   8     1003.38     1010.45     66.15 o 
  -2  -6   8      157.35      154.10     25.41 o 
  -1  -6   8       74.70       66.72      8.76 o 
   0  -6   8     1549.52     1573.99     50.54 o 
   1  -6   8       14.68        8.18      4.52 o 
   2  -6   8       31.71       35.50      5.87 o 
   3  -6   8      530.53      527.99     19.68 o 
   4  -6   8     1040.35     1045.01     26.49 o 
   5  -6   8        9.28        3.32      7.06 o 
   6  -6   8      129.63      123.42     11.20 o 
   7  -6   8      947.24      984.02     65.72 o 
   8  -6   8        2.25       -9.09      9.26 o 
  -6  -5   8       60.59       76.73     21.40 o 
  -5  -5   8       95.16       99.75     23.60 o 
  -4  -5   8     1128.05     1299.69     74.95 o 
  -3  -5   8      418.48      406.11     40.13 o 
  -2  -5   8        1.99        0.79      4.73 o 
  -1  -5   8      138.57      144.71     36.10 o 
   0  -5   8     1236.95     1216.91     33.80 o 
   1  -5   8        8.92       14.37      3.78 o 
   2  -5   8       42.46       45.97      5.45 o 
   3  -5   8     1618.68     1710.07     29.29 o 
   4  -5   8      442.91      430.17     20.02 o 
   5  -5   8       56.41       69.33      9.88 o 
   6  -5   8        3.39        2.00      5.02 o 
   7  -5   8      255.53      277.18     28.10 o 
   8  -5   8       65.77       69.43     19.14 o 
   9  -5   8       36.16       62.45     18.38 o 
  -7  -4   8      342.94      307.83     41.54 o 
  -6  -4   8      221.32      179.27     30.94 o 
  -5  -4   8      112.62       93.59     21.87 o 
  -4  -4   8      252.72      260.84     33.09 o 
  -3  -4   8      102.56       96.47     19.40 o 
  -2  -4   8     1283.10     1280.25     33.57 o 
  -1  -4   8       24.73       21.11      4.35 o 
   0  -4   8     1539.33     1491.79     30.56 o 
   1  -4   8      122.56      106.08      7.91 o 
   2  -4   8      239.35      199.30     16.22 o 
   3  -4   8     1324.49     1337.10     24.77 o 
   4  -4   8      158.77      155.07     10.75 o 
   5  -4   8       27.87       27.47      6.62 o 
   6  -4   8       10.78        6.67      4.64 o 
   7  -4   8      493.30      478.14     28.28 o 
   8  -4   8        6.43       17.82     12.47 o 
   9  -4   8        5.88        3.53     12.41 o 
  -7  -3   8        2.18       -5.31     10.30 o 
  -6  -3   8      255.03      241.68     33.63 o 
  -5  -3   8     1206.13     1199.65     69.69 o 
  -4  -3   8     1097.86     1081.57     61.88 o 
  -3  -3   8     4083.85     4101.40    100.00 o 
  -2  -3   8     2663.89     2711.47     62.80 o 
  -1  -3   8      118.54       62.16     34.06 o 
   0  -3   8      146.18      120.67      7.15 o 
   1  -3   8      458.64      439.96     13.38 o 
   2  -3   8     1203.38      671.86    329.06 o 
   3  -3   8      777.49      769.33     22.07 o 
   4  -3   8      103.67       90.36     10.30 o 
   5  -3   8      416.76      430.38     23.59 o 
   6  -3   8        0.05       -4.03      4.56 o 
   7  -3   8      659.11      627.94     33.68 o 
   8  -3   8       63.49       50.75     11.03 o 
   9  -3   8      176.15      162.15     22.61 o 
  -8  -2   8       29.69       27.29     14.85 o 
  -7  -2   8      241.95      273.77     37.28 o 
  -6  -2   8      372.62      348.15     38.51 o 
  -5  -2   8     1549.39     1543.62     74.95 o 
  -4  -2   8      240.63      216.47     35.53 o 
  -3  -2   8     2394.23     2507.47     47.03 o 
  -2  -2   8     5609.29     5590.45     53.59 o 
  -1  -2   8      246.39      250.69     10.00 o 
   0  -2   8       43.90       43.41      4.16 o 
   1  -2   8     1785.60     1762.24     25.37 o 
   2  -2   8     1230.40     1223.99     26.45 o 
   3  -2   8      916.41      889.29     29.19 o 
   4  -2   8      931.61      931.08     27.31 o 
   5  -2   8     2892.47     2975.96     63.79 o 
   6  -2   8      292.29      284.09     21.69 o 
   7  -2   8       73.97       79.49     12.91 o 
   8  -2   8      527.64      509.63     33.69 o 
  -8  -1   8        2.21      -16.65     11.10 o 
  -7  -1   8       49.18       32.86     11.83 o 
  -6  -1   8     1350.26     1455.04     74.87 o 
  -5  -1   8      998.13     1058.31     59.22 o 
  -4  -1   8       19.38       14.09      6.44 o 
  -3  -1   8       92.34       82.21      6.94 o 
  -2  -1   8     2576.52     2630.35     33.91 o 
  -1  -1   8       48.09       29.72      3.86 o 
   0  -1   8        2.50        1.14      1.30 o 
   1  -1   8      544.54      454.93     14.68 o 
   2  -1   8      608.24      635.93     19.08 o 
   3  -1   8       23.64       23.90      5.83 o 
   4  -1   8     1014.85     1038.87     29.17 o 
   5  -1   8     4327.88     4160.47     77.79 o 
   6  -1   8       47.04       32.56     16.42 o 
   7  -1   8       29.04       26.78     12.78 o 
   8  -1   8      415.32      413.12     32.28 o 
  -9   0   8      593.40      535.16     54.79 o 
  -8   0   8      115.36      111.43     24.28 o 
  -7   0   8      106.47       94.52     20.38 o 
  -6   0   8      739.34      779.61     53.33 o 
  -5   0   8      148.37      144.50     21.30 o 
  -4   0   8      525.21      478.02     25.57 o 
  -3   0   8       35.64       35.55      4.98 o 
  -2   0   8     1632.93     1534.18     24.79 o 
  -1   0   8        5.45        8.97      3.47 o 
   0   0   8     1210.11     1298.17     37.08 o 
   1   0   8      164.97      120.90     12.47 o 
   2   0   8     1320.93     1366.95     36.54 o 
   3   0   8      244.34      107.65     93.09 o 
   4   0   8      130.93      138.42     13.72 o 
   5   0   8     1057.70     1105.39     41.89 o 
   6   0   8        1.84        9.51      6.53 o 
   7   0   8        0.22       -1.97      7.38 o 
   8   0   8      295.97      328.78     29.16 o 
  -9   1   8       36.66       34.77     16.81 o 
  -8   1   8      390.22      342.66     40.84 o 
  -7   1   8     1538.69     1420.58     75.11 o 
  -6   1   8       94.75       96.78     19.10 o 
  -5   1   8       87.84       78.14      9.15 o 
  -4   1   8      850.43      837.83     26.05 o 
  -3   1   8       39.48       39.35      5.65 o 
  -2   1   8      930.16      982.98     29.65 o 
  -1   1   8      497.96      490.64     19.62 o 
   0   1   8     1631.88     1532.01     59.83 o 
   1   1   8       89.29       75.17      6.43 o 
   2   1   8      145.68      145.36      9.02 o 
   3   1   8      794.34      796.73     30.32 o 
   4   1   8        6.90        3.97      8.19 o 
   5   1   8      730.64      778.05     57.54 o 
   6   1   8       89.95      119.62     24.66 o 
   7   1   8      181.18      188.06     33.36 o 
 -10   2   8        6.59        9.69     12.09 o 
  -9   2   8       50.39       51.78     11.98 o 
  -8   2   8      747.89      765.90     58.14 o 
  -7   2   8     1451.82     1266.94     68.19 o 
  -6   2   8       74.39       73.20      8.99 o 
  -5   2   8      330.43      301.17     13.51 o 
  -4   2   8     2689.65     2721.27     35.27 o 
  -3   2   8      113.62      124.53      6.57 o 
  -2   2   8      230.09      242.24     18.74 o 
  -1   2   8     1793.40     1830.64     29.87 o 
   0   2   8     1501.65     1453.28     18.33 o 
   1   2   8      521.90      511.95     13.30 o 
   2   2   8       43.25       44.77      5.18 o 
   3   2   8      301.79      305.41     18.49 o 
   4   2   8       10.13       17.76     11.18 o 
   5   2   8       79.10       97.25     22.41 o 
   6   2   8      282.80      329.59     43.03 o 
 -10   3   8       14.16       16.51      7.15 o 
  -9   3   8       14.43        9.30      7.17 o 
  -8   3   8      832.44      753.99     37.22 o 
  -7   3   8      250.31      277.75     20.87 o 
  -6   3   8        5.18       10.42      8.42 o 
  -5   3   8       91.64       95.92      7.71 o 
  -4   3   8     2644.88     2782.44     41.09 o 
  -3   3   8       65.98       68.70      8.40 o 
  -2   3   8      253.28      262.04     11.61 o 
  -1   3   8      272.23      272.15     28.17 o 
   0   3   8      863.14      842.11     54.26 o 
   1   3   8      155.87      164.68     21.29 o 
   2   3   8       78.37       75.27      5.83 o 
   3   3   8     1789.92     1864.21     51.76 o 
   4   3   8      104.73      100.76     22.91 o 
   5   3   8        2.10       11.36     12.42 o 
 -10   4   8       22.34       20.84     23.00 o 
  -9   4   8       30.40       31.71      9.16 o 
  -8   4   8     1046.80     1065.31     43.51 o 
  -7   4   8      597.05      586.47     25.09 o 
  -6   4   8      106.70      117.29      9.12 o 
  -5   4   8      727.06      708.87     19.52 o 
  -4   4   8      230.09      260.18     14.82 o 
  -3   4   8     3194.25     3305.66    109.94 o 
  -2   4   8       30.52       19.47      9.24 o 
  -1   4   8      132.98      114.69      8.83 o 
   0   4   8      689.41      678.10     33.82 o 
   1   4   8       30.49       29.84      7.21 o 
   2   4   8       39.71       29.55     12.18 o 
   3   4   8      577.95      589.36     52.90 o 
   4   4   8        6.55       16.77     12.00 o 
  -9   5   8       44.19       40.12      9.93 o 
  -8   5   8      738.94      739.02     68.18 o 
  -7   5   8       91.26       95.09     10.49 o 
  -6   5   8      402.69      400.81     18.68 o 
  -5   5   8       54.90       54.04      5.55 o 
  -4   5   8      168.12      177.61      9.86 o 
  -3   5   8      119.79      109.06     11.01 o 
  -2   5   8       90.45       87.12      8.99 o 
  -1   5   8      487.64      479.15     21.32 o 
   0   5   8      192.10      219.51     28.51 o 
   1   5   8      320.55      333.62     37.39 o 
   2   5   8       67.94       29.66     12.04 o 
   3   5   8      361.03      403.76     45.71 o 
  -9   6   8      119.11      129.00     16.69 o 
  -8   6   8      175.98      187.98     20.91 o 
  -7   6   8       75.68       94.93     13.06 o 
  -6   6   8      567.76      617.79     34.55 o 
  -5   6   8       74.22       70.09     10.00 o 
  -4   6   8      471.60      491.47     24.23 o 
  -3   6   8      666.11      722.05     28.82 o 
  -2   6   8      301.62      302.04     32.81 o 
  -1   6   8      491.70      491.71     43.19 o 
   0   6   8      109.98      109.85     21.36 o 
   1   6   8      635.74      644.91     54.04 o 
   2   6   8        0.04       13.33     12.45 o 
  -7   7   8      160.43      189.27     26.89 o 
  -6   7   8     1401.73     1506.41     54.84 o 
  -5   7   8       11.98        9.51      5.54 o 
  -4   7   8       50.77       53.47      8.89 o 
  -3   7   8      520.65      512.88     42.96 o 
  -2   7   8      644.48      693.75     51.30 o 
  -1   7   8       24.26       20.26     10.30 o 
   0   7   8      390.85      388.29     41.82 o 
   1   7   8     1168.21     1079.89     73.42 o 
  -6   8   8     1086.47     1110.78     62.41 o 
  -5   8   8       44.22       76.57     17.74 o 
  -4   8   8        2.29       -3.22      7.85 o 
  -3   8   8      290.69      313.03     35.07 o 
  -2   8   8       71.53       85.74     21.14 o 
  -1   8   8       70.81       81.57     19.85 o 
  -1  -9   9       28.91       18.77     15.20 o 
   0  -9   9      176.96      188.49     22.37 o 
   1  -9   9      424.84      535.83     52.09 o 
   2  -9   9       20.21        1.89      8.53 o 
   3  -9   9       81.66      130.10     26.33 o 
   4  -9   9      415.38      417.13     46.09 o 
   5  -9   9      218.90      289.02     38.65 o 
   6  -9   9       71.42       29.64     14.94 o 
  -3  -8   9      250.11      254.81     39.03 o 
  -2  -8   9      224.76      226.31     35.90 o 
  -1  -8   9       41.16       39.73     16.21 o 
   0  -8   9        1.26        9.34     10.13 o 
   1  -8   9      801.83      848.37     60.69 o 
   2  -8   9      100.84      109.93     22.21 o 
   3  -8   9        0.09       -4.33      7.24 o 
   4  -8   9      757.94      825.83     60.72 o 
   5  -8   9      674.86      795.15     61.09 o 
   6  -8   9      165.87      136.84     27.47 o 
   7  -8   9     1155.99     1149.34     77.69 o 
  -4  -7   9      140.39      136.93     29.66 o 
  -3  -7   9      421.93      388.23     45.59 o 
  -2  -7   9      278.96      269.73     36.75 o 
  -1  -7   9     1188.27      948.02     44.98 o 
   0  -7   9      275.77      175.63     26.53 o 
   1  -7   9      923.14      928.73     58.92 o 
   2  -7   9      307.37      295.73     33.32 o 
   3  -7   9       25.13       23.62     11.80 o 
   4  -7   9      565.99      683.32     52.05 o 
   5  -7   9       83.13       81.98     19.10 o 
   6  -7   9        2.31       12.25      7.99 o 
   7  -7   9        1.92       10.23      7.16 o 
   8  -7   9      251.48      213.56     34.21 o 
  -5  -6   9      555.86      608.87     58.27 o 
  -4  -6   9      514.83      528.11     52.22 o 
  -3  -6   9       47.93       75.20     20.38 o 
  -2  -6   9      243.10      229.32     31.76 o 
  -1  -6   9     3094.26     2886.61     54.55 o 
   0  -6   9      129.01      111.33     11.84 o 
   1  -6   9     1282.22     1182.39     57.16 o 
   2  -6   9      831.58      800.75     27.24 o 
   3  -6   9      311.30      321.30     13.04 o 
   4  -6   9      771.81      764.46     26.04 o 
   5  -6   9      620.89      668.74     25.20 o 
   6  -6   9      612.22      692.38     53.62 o 
   7  -6   9        8.16        7.36      8.90 o 
   8  -6   9      172.95      177.98     29.90 o 
  -6  -5   9      211.75      353.37     44.85 o 
  -5  -5   9      847.14      854.70     66.32 o 
  -4  -5   9      629.97      651.68     55.28 o 
  -3  -5   9       65.99       48.13     15.30 o 
  -2  -5   9       65.62       64.49     17.14 o 
  -1  -5   9      913.95      997.69     35.55 o 
   0  -5   9       10.81        7.30      4.18 o 
   1  -5   9      292.94      278.56     12.03 o 
   2  -5   9      812.66      809.40     20.04 o 
   3  -5   9      784.30      809.12     24.25 o 
   4  -5   9      114.56      128.61     11.93 o 
   5  -5   9      110.56      110.64     11.85 o 
   6  -5   9      579.13      622.33     29.05 o 
   7  -5   9        0.18        3.91      4.50 o 
   8  -5   9       34.15       48.56     16.69 o 
  -7  -4   9       48.65       54.46     18.55 o 
  -6  -4   9      253.77      194.85     32.34 o 
  -5  -4   9      695.77      672.74     56.40 o 
  -4  -4   9      386.03      336.83     37.90 o 
  -3  -4   9        1.82       -1.37      6.54 o 
  -2  -4   9      141.62      148.55     20.51 o 
  -1  -4   9     2390.28     2364.77     37.01 o 
   0  -4   9       58.46       55.15      6.55 o 
   1  -4   9       20.69       14.58      3.71 o 
   2  -4   9     1429.15     1453.06     33.87 o 
   3  -4   9     3311.14     3470.70     42.33 o 
   4  -4   9        5.10        2.97      3.28 o 
   5  -4   9      484.49      473.66     25.03 o 
   6  -4   9      446.04      396.35     24.79 o 
   7  -4   9      153.49      129.84     15.42 o 
   8  -4   9       49.85       50.90     10.85 o 
  -7  -3   9      209.14      191.30     33.27 o 
  -6  -3   9      248.45      288.25     37.29 o 
  -5  -3   9       48.00       44.07     14.49 o 
  -4  -3   9      616.48      641.79     49.19 o 
  -3  -3   9      259.83      273.67     19.64 o 
  -2  -3   9      315.95      313.30     16.99 o 
  -1  -3   9     1910.86     1074.50    550.06 o 
   0  -3   9      490.57      482.06     14.87 o 
   1  -3   9      346.18      331.93     12.20 o 
   2  -3   9      803.61      430.32    229.57 o 
   3  -3   9      565.58      557.36     19.83 o 
   4  -3   9       43.36       40.39      7.46 o 
   5  -3   9        2.07        3.75      3.82 o 
   6  -3   9      663.27      666.57     32.87 o 
   7  -3   9       42.54       45.30      9.76 o 
   8  -3   9       21.04       -3.51      6.91 o 
  -8  -2   9      345.48      384.66     47.67 o 
  -7  -2   9      148.15      157.78     28.64 o 
  -6  -2   9      144.06       98.24     22.36 o 
  -5  -2   9      160.20      158.11     25.03 o 
  -4  -2   9       14.46        5.64      4.08 o 
  -3  -2   9     5965.67     6095.98    262.29 o 
  -2  -2   9      329.95      342.07     13.85 o 
  -1  -2   9     2107.37     2078.09     35.38 o 
   0  -2   9      843.70      851.47     18.00 o 
   1  -2   9     1383.29     1336.14     22.98 o 
   2  -2   9      922.07      928.52     24.24 o 
   3  -2   9      952.11      926.19     30.98 o 
   4  -2   9      322.59      308.25     19.51 o 
   5  -2   9      158.01      122.82     13.89 o 
   6  -2   9     1234.40     1207.65     45.48 o 
   7  -2   9        6.47       -9.41      6.38 o 
   8  -2   9        0.77      -12.97      9.01 o 
  -8  -1   9      140.05      154.46     29.81 o 
  -7  -1   9      565.31      491.74     48.68 o 
  -6  -1   9      187.86      209.08     29.59 o 
  -5  -1   9      372.26      388.59     24.04 o 
  -4  -1   9      104.07      116.69     14.13 o 
  -3  -1   9      873.36      912.95     25.47 o 
  -2  -1   9       28.50       24.37      3.80 o 
  -1  -1   9      113.99      121.97     10.73 o 
   0  -1   9     1120.97     1103.94     17.43 o 
   1  -1   9     1031.65     1026.88     22.93 o 
   2  -1   9      583.85      566.85     18.71 o 
   3  -1   9       25.32       32.15      6.59 o 
   4  -1   9      658.74      700.34     24.54 o 
   5  -1   9       30.58       21.78      7.02 o 
   6  -1   9       45.54       47.08     12.42 o 
   7  -1   9       34.68        9.24     10.50 o 
   8  -1   9      202.50      228.10     24.38 o 
  -9   0   9        3.55       13.32     12.30 o 
  -8   0   9        0.36      -12.99     11.89 o 
  -7   0   9     1393.05     1355.49     77.07 o 
  -6   0   9      771.98      721.22     51.90 o 
  -5   0   9        0.69        4.59      5.88 o 
  -4   0   9      109.41      113.93      9.61 o 
  -3   0   9     1978.34     1965.06     52.04 o 
  -2   0   9      105.13      101.87      7.12 o 
  -1   0   9     1257.67     1389.44     31.20 o 
   0   0   9     3719.55     4036.81     69.48 o 
   1   0   9      500.35      457.14     19.54 o 
   2   0   9      593.69      473.99    139.48 o 
   3   0   9        2.66       23.29      5.57 o 
   4   0   9      824.87      808.16     40.81 o 
   5   0   9       22.45       38.63      8.51 o 
   6   0   9      141.61      145.38     17.24 o 
   7   0   9      238.35      243.74     23.97 o 
  -9   1   9       10.83        4.67      8.87 o 
  -8   1   9        0.69        9.80     11.03 o 
  -7   1   9      812.91      755.05     56.04 o 
  -6   1   9       12.90       10.18      8.31 o 
  -5   1   9       20.84       32.41      8.14 o 
  -4   1   9       15.01       12.74      5.68 o 
  -3   1   9     1518.59     1563.98     20.49 o 
  -2   1   9       42.93       46.32      6.20 o 
  -1   1   9       43.66       40.59      5.81 o 
   0   1   9      809.44      823.77     46.56 o 
   1   1   9      469.09      451.36     10.25 o 
   2   1   9      137.80      136.78      8.73 o 
   3   1   9       12.07        6.23      3.52 o 
   4   1   9      796.33      753.38     33.07 o 
   5   1   9       10.18        4.52      4.80 o 
   6   1   9        2.11       32.49     12.78 o 
   7   1   9      135.13      116.46     22.48 o 
  -9   2   9      108.55      165.35     24.14 o 
  -8   2   9       55.37       77.51     13.44 o 
  -7   2   9      106.45      139.93     15.37 o 
  -6   2   9       62.93       85.01     10.16 o 
  -5   2   9     1025.08     1018.08     24.67 o 
  -4   2   9      120.80      128.75      8.79 o 
  -3   2   9     1760.76     1678.41     35.64 o 
  -2   2   9      895.04      887.96     27.79 o 
  -1   2   9     1268.95     1272.73     35.45 o 
   0   2   9     1126.18     1127.52     26.66 o 
   1   2   9      788.94      784.79     13.22 o 
   2   2   9      255.44      240.40     11.38 o 
   3   2   9       99.21       96.72      8.48 o 
   4   2   9     1539.65     1586.06     84.38 o 
   5   2   9       49.81       59.40     18.49 o 
   6   2   9       71.89       68.87     20.56 o 
  -9   3   9      217.84      231.21     22.73 o 
  -8   3   9      104.93       91.75     13.68 o 
  -7   3   9      589.32      543.36     35.48 o 
  -6   3   9      313.77      318.84     17.28 o 
  -5   3   9     1113.67     1129.83     25.08 o 
  -4   3   9       40.97       39.49      4.81 o 
  -3   3   9       63.60       69.82      4.02 o 
  -2   3   9      247.38      262.18     12.40 o 
  -1   3   9      250.97      246.54     28.25 o 
   0   3   9      250.11      263.29     29.58 o 
   1   3   9       11.44       17.16      4.90 o 
   2   3   9      693.18      726.83     28.79 o 
   3   3   9       41.59       46.52     15.58 o 
   4   3   9      665.87      669.16     57.36 o 
   5   3   9       68.56       79.13     22.51 o 
  -9   4   9      698.01      750.44     51.64 o 
  -8   4   9      253.08      211.72     21.62 o 
  -7   4   9      345.31      367.99     19.93 o 
  -6   4   9      330.55      334.60     17.29 o 
  -5   4   9     2622.24     2709.19     37.58 o 
  -4   4   9      587.25      594.55     17.54 o 
  -3   4   9      368.26      359.24     10.30 o 
  -2   4   9     1577.98     1626.75     72.26 o 
  -1   4   9        2.85        1.82      2.77 o 
   0   4   9      673.02      649.13     32.92 o 
   1   4   9        4.98        8.79      9.43 o 
   2   4   9      457.20      460.55     45.85 o 
   3   4   9        0.07       -6.06      9.28 o 
   4   4   9       93.26       82.71     23.75 o 
  -9   5   9      468.12      472.10     45.77 o 
  -8   5   9       26.18       23.44      7.47 o 
  -7   5   9        1.13       -0.80      4.22 o 
  -6   5   9        1.58        2.93      3.46 o 
  -5   5   9     1298.42     1409.98     42.02 o 
  -4   5   9       25.67       25.06      7.74 o 
  -3   5   9       67.58       65.06     11.51 o 
  -2   5   9      493.93      474.83     41.40 o 
  -1   5   9      208.08      228.28     29.70 o 
   0   5   9        1.02       -4.37      8.66 o 
   1   5   9       68.84       67.08     19.54 o 
   2   5   9      648.88      704.77     59.31 o 
   3   5   9        6.31       -2.16      8.51 o 
  -8   6   9      180.24      178.58     28.51 o 
  -7   6   9      129.45      127.49     23.32 o 
  -6   6   9       45.07       47.23     14.73 o 
  -5   6   9      471.77      467.46     40.87 o 
  -4   6   9      190.71      175.13     25.20 o 
  -3   6   9      467.65      493.69     42.80 o 
  -2   6   9      595.79      588.99     47.94 o 
  -1   6   9      397.13      367.23     39.03 o 
   0   6   9        1.30        2.40      8.19 o 
   1   6   9       75.28       89.36     21.60 o 
   2   6   9      415.88      461.77     50.60 o 
  -7   7   9      283.17      303.38     35.87 o 
  -6   7   9       49.64       48.47     14.78 o 
  -5   7   9      555.54      560.05     45.60 o 
  -4   7   9      230.13      257.22     31.21 o 
  -3   7   9      163.15      182.48     27.34 o 
  -2   7   9      156.05      159.79     26.20 o 
  -1   7   9       10.54       11.82     11.35 o 
   0   7   9       87.12       70.37     20.68 o 
  -5   8   9      217.26      203.20     29.16 o 
  -4   8   9      275.18      221.57     30.09 o 
  -3   8   9        7.98      -15.72     10.48 o 
  -2   8   9      391.19      403.57     43.42 o 
   0  -9  10      257.29      243.15     26.13 o 
   1  -9  10      169.38      167.22     30.02 o 
   2  -9  10      485.50      471.84     49.35 o 
   3  -9  10      167.32      187.48     31.19 o 
   4  -9  10      245.79      267.58     37.43 o 
   5  -9  10      220.13      268.20     38.27 o 
  -2  -8  10       24.18       25.80     11.98 o 
  -1  -8  10       42.01       39.44     16.86 o 
   0  -8  10      962.63      990.26     67.59 o 
   1  -8  10       42.61       44.68     15.55 o 
   2  -8  10       77.47       92.25     20.71 o 
   3  -8  10      541.83      523.18     47.97 o 
   4  -8  10      392.93      389.47     42.29 o 
   5  -8  10       15.47       31.35     15.14 o 
   6  -8  10       97.11       91.00     22.45 o 
   7  -8  10      111.55      132.91     29.52 o 
  -4  -7  10      221.64      185.07     33.56 o 
  -3  -7  10      316.41      337.63     43.59 o 
  -2  -7  10        4.40       -2.63      7.53 o 
  -1  -7  10      105.82      102.35     15.58 o 
   0  -7  10      770.82      821.10     56.98 o 
   1  -7  10      127.85      112.96     21.63 o 
   2  -7  10        9.47        2.77      7.91 o 
   3  -7  10      784.51      796.05     55.37 o 
   4  -7  10      264.56      258.09     32.83 o 
   5  -7  10       28.54       37.69     15.14 o 
   6  -7  10        3.91      -12.49     10.51 o 
   7  -7  10      509.24      518.34     51.00 o 
  -5  -6  10        7.96        0.61     10.38 o 
  -4  -6  10      742.95      780.61     65.03 o 
  -3  -6  10      206.16      206.07     32.44 o 
  -2  -6  10      365.74      353.93     40.47 o 
  -1  -6  10       36.36       19.90      9.15 o 
   0  -6  10      783.93      787.15     32.20 o 
   1  -6  10      175.35      165.01     13.91 o 
   2  -6  10      111.24      119.12      9.21 o 
   3  -6  10      989.26      962.96     24.85 o 
   4  -6  10      658.74      692.29     33.13 o 
   5  -6  10        6.46        8.65      4.31 o 
   6  -6  10       42.75       27.82     11.48 o 
   7  -6  10      558.42      535.03     49.95 o 
   8  -6  10       36.41       23.97     13.10 o 
  -6  -5  10      197.15      174.22     32.88 o 
  -5  -5  10      219.15      204.55     34.45 o 
  -4  -5  10      531.18      603.53     54.04 o 
  -3  -5  10      716.58      740.53     56.93 o 
  -2  -5  10      833.69      845.53     58.93 o 
  -1  -5  10      185.93      178.26     15.88 o 
   0  -5  10      947.67      921.39     27.22 o 
   1  -5  10      186.35      190.21     11.95 o 
   2  -5  10      121.80      122.51      9.71 o 
   3  -5  10     1207.76     1233.22     29.39 o 
   4  -5  10      578.47      565.09     26.19 o 
   5  -5  10      582.00      606.72     41.86 o 
   6  -5  10        0.28        1.81      4.51 o 
   7  -5  10     1021.69     1077.85     68.09 o 
   8  -5  10       14.34       12.17     10.50 o 
  -6  -4  10      404.03      412.28     47.72 o 
  -5  -4  10      483.46      410.93     45.12 o 
  -4  -4  10       40.96       28.68     12.50 o 
  -3  -4  10       62.52       79.74     18.25 o 
  -2  -4  10     1120.56     1107.56     40.94 o 
  -1  -4  10       58.14       62.08      6.49 o 
   0  -4  10      140.36      133.54     10.15 o 
   1  -4  10     1088.63     1067.99     27.52 o 
   2  -4  10      445.55      433.26     15.27 o 
   3  -4  10     1038.71     1083.06     24.86 o 
   4  -4  10      256.80      257.86     18.16 o 
   5  -4  10      645.59      654.51     30.47 o 
   6  -4  10       19.48       12.12     12.40 o 
   7  -4  10      583.99      606.37     45.78 o 
   8  -4  10       74.47       75.45     13.60 o 
  -7  -3  10       14.42       20.36     10.39 o 
  -6  -3  10      395.21      406.48     45.33 o 
  -5  -3  10      213.24      187.53     29.86 o 
  -4  -3  10       57.62       37.76     13.84 o 
  -3  -3  10       21.64       10.51      8.01 o 
  -2  -3  10     2026.46     2056.51     58.57 o 
  -1  -3  10     2169.74     1656.05    466.59 o 
   0  -3  10      155.72       72.08     50.32 o 
   1  -3  10     1148.01      659.99    314.80 o 
   2  -3  10      273.87      245.56     23.72 o 
   3  -3  10       26.42       20.11      6.21 o 
   4  -3  10        4.25        2.26      4.04 o 
   5  -3  10     1337.10     1272.06     61.66 o 
   6  -3  10        9.99        2.04      5.01 o 
   7  -3  10       54.91       56.83     11.48 o 
   8  -3  10       41.03       45.13     11.63 o 
  -8  -2  10        3.69        7.69     11.38 o 
  -7  -2  10      223.86      236.94     35.52 o 
  -6  -2  10      782.56      754.29     58.95 o 
  -5  -2  10      265.38      266.28     33.13 o 
  -4  -2  10       17.30       16.03      5.70 o 
  -3  -2  10        7.59        8.35      6.35 o 
  -2  -2  10     2263.30     2312.85     41.58 o 
  -1  -2  10      946.06      926.55     24.43 o 
   0  -2  10      686.22      677.81     16.62 o 
   1  -2  10      694.31      685.35     17.02 o 
   2  -2  10      905.04      925.52     25.28 o 
   3  -2  10        1.31        4.17      3.79 o 
   4  -2  10      130.19      132.33     13.24 o 
   5  -2  10      855.35      878.13     36.90 o 
   6  -2  10      263.23      259.58     34.33 o 
   7  -2  10      550.88      482.73     44.42 o 
  -8  -1  10       99.65       71.13     21.33 o 
  -7  -1  10      418.76      390.05     44.42 o 
  -6  -1  10     1075.00     1160.76     70.60 o 
  -5  -1  10      703.95      699.80     32.18 o 
  -4  -1  10      953.75      952.89     39.89 o 
  -3  -1  10        0.62       -0.06      3.07 o 
  -2  -1  10     1189.09     1230.17     27.01 o 
  -1  -1  10      117.33      110.75      6.67 o 
   0  -1  10       60.59       55.96     13.05 o 
   1  -1  10     1313.39     1324.57     31.61 o 
   2  -1  10      231.18      227.77     14.24 o 
   3  -1  10       11.72       12.10      4.48 o 
   4  -1  10        0.86        2.91      3.19 o 
   5  -1  10      631.66      633.66     31.86 o 
   6  -1  10      575.43      528.29     31.60 o 
   7  -1  10      567.82      505.40     33.45 o 
  -8   0  10      336.30      349.12     42.79 o 
  -7   0  10      380.20      269.61     36.28 o 
  -6   0  10      366.29      344.67     36.92 o 
  -5   0  10      266.95      279.42     22.60 o 
  -4   0  10     1163.38     1287.08     32.93 o 
  -3   0  10      202.28      197.24     10.84 o 
  -2   0  10      645.47      638.86     17.58 o 
  -1   0  10      224.00      203.58     15.27 o 
   0   0  10      324.98      311.31     29.86 o 
   1   0  10     1712.81     1734.53     48.17 o 
   2   0  10      210.40      153.84     50.61 o 
   3   0  10       23.88       18.05      4.93 o 
   4   0  10       11.30        9.21      3.92 o 
   5   0  10      158.62      166.50     16.97 o 
   6   0  10       21.28       24.08      8.36 o 
   7   0  10       76.33       71.62     23.15 o 
  -9   1  10       15.83      -17.92     13.06 o 
  -8   1  10      686.95      687.87     58.56 o 
  -7   1  10       78.68       83.42     19.83 o 
  -6   1  10       29.31       42.96     10.15 o 
  -5   1  10      390.26      295.69     22.41 o 
  -4   1  10      401.16      478.45     17.77 o 
  -3   1  10        0.65        1.42      1.67 o 
  -2   1  10      116.93      121.58     11.98 o 
  -1   1  10      717.17      735.52     27.32 o 
   0   1  10      581.90      640.53     43.78 o 
   1   1  10       27.01       32.42      5.83 o 
   2   1  10        3.06        1.55      1.85 o 
   3   1  10      813.80      672.24    122.02 o 
   4   1  10        0.75       -3.94     12.39 o 
   5   1  10      154.77      148.68     19.80 o 
   6   1  10       96.82      115.92     16.24 o 
  -9   2  10       30.09       14.27      7.19 o 
  -8   2  10      713.62      690.64     36.47 o 
  -7   2  10      240.65      271.56     21.18 o 
  -6   2  10       53.00       48.45      7.39 o 
  -5   2  10       36.96       47.70      6.50 o 
  -4   2  10     1521.00     1630.28     28.97 o 
  -3   2  10        1.52        4.44      3.41 o 
  -2   2  10       30.83       29.49      5.85 o 
  -1   2  10      666.78      673.20     22.95 o 
   0   2  10      720.23      739.15     16.29 o 
   1   2  10       27.77       23.29      2.39 o 
   2   2  10        7.02        7.25      2.23 o 
   3   2  10      245.37      269.85     18.65 o 
   4   2  10       54.28       39.30     10.92 o 
   5   2  10       46.33       41.59     17.60 o 
  -9   3  10       96.73       86.52     14.46 o 
  -8   3  10      833.60      867.14     39.61 o 
  -7   3  10      115.15      113.51     11.70 o 
  -6   3  10      238.15      251.50     15.39 o 
  -5   3  10       47.44       44.28      5.95 o 
  -4   3  10     1658.49     1740.66     27.34 o 
  -3   3  10      606.42      613.54     41.23 o 
  -2   3  10      243.18      238.51     11.73 o 
  -1   3  10     2950.91     3106.67    102.65 o 
   0   3  10     1060.53     1170.92     65.11 o 
   1   3  10       76.00       72.66     10.05 o 
   2   3  10        2.43        2.82      7.50 o 
   3   3  10      108.06      108.25     23.17 o 
   4   3  10       34.30       18.21     10.98 o 
  -9   4  10      128.00      140.34     26.84 o 
  -8   4  10      206.44      158.00     26.42 o 
  -7   4  10      407.53      395.72     30.36 o 
  -6   4  10     1189.25     1252.58     32.91 o 
  -5   4  10      190.17      185.26     24.00 o 
  -4   4  10     1032.84     1043.32     20.60 o 
  -3   4  10      515.76      466.96     40.10 o 
  -2   4  10        8.95        5.44      7.25 o 
  -1   4  10     4985.37     4944.44    135.18 o 
   0   4  10      544.19      589.14     48.53 o 
   1   4  10       12.59       18.59     12.29 o 
   2   4  10       30.40       55.68     18.92 o 
   3   4  10      290.98      356.33     44.14 o 
  -8   5  10       20.03       32.80      9.40 o 
  -7   5  10      150.71      183.29     18.47 o 
  -6   5  10     1112.50     1213.50     42.05 o 
  -5   5  10       39.61       45.01     14.38 o 
  -4   5  10       98.50       74.58     17.67 o 
  -3   5  10      317.85      287.56     33.09 o 
  -2   5  10      295.21      300.90     34.48 o 
  -1   5  10      380.52      366.84     39.14 o 
   0   5  10      236.43      263.41     34.58 o 
   1   5  10      646.72      694.02     57.56 o 
   2   5  10        9.42       11.33     10.31 o 
  -8   6  10       80.59       87.73     22.94 o 
  -7   6  10       94.42       91.56     20.44 o 
  -6   6  10      661.66      684.10     52.47 o 
  -5   6  10       27.97       18.19     10.18 o 
  -4   6  10       61.64       48.63     15.18 o 
  -3   6  10      691.93      732.29     54.82 o 
  -2   6  10      276.08      326.73     37.68 o 
  -1   6  10        9.19      -14.64     11.35 o 
   0   6  10        9.17       11.83     11.32 o 
   1   6  10      293.77      274.98     39.20 o 
  -6   7  10      441.40      406.25     41.72 o 
  -5   7  10      389.11      432.81     42.20 o 
  -4   7  10      337.11      312.93     35.82 o 
  -3   7  10      524.09      599.38     51.42 o 
  -2   7  10      465.41      534.99     50.24 o 
  -1   7  10       29.49       44.99     17.23 o 
   0  -9  11       86.90      104.60     25.54 o 
   1  -9  11      383.71      375.02     44.38 o 
   2  -9  11       92.60       86.55     23.50 o 
   3  -9  11        0.05       18.41     13.80 o 
   4  -9  11      578.42      605.67     56.78 o 
   5  -9  11      298.20      367.42     45.36 o 
  -1  -8  11      405.60      374.35     46.81 o 
   0  -8  11        1.75        5.59      9.31 o 
   1  -8  11      420.79      413.10     43.96 o 
   2  -8  11       16.80       50.35     17.27 o 
   3  -8  11      209.32      194.83     30.50 o 
   4  -8  11      133.99      150.30     26.98 o 
   5  -8  11      727.53      710.13     59.07 o 
   6  -8  11      465.31      521.70     52.45 o 
  -3  -7  11      152.90      129.88     28.87 o 
  -2  -7  11       74.36       66.87     20.05 o 
  -1  -7  11      374.85      448.90     47.85 o 
   0  -7  11        0.93       -2.96      6.91 o 
   1  -7  11       98.08       94.77     20.01 o 
   2  -7  11        9.09        8.85     10.48 o 
   3  -7  11      608.85      627.84     49.84 o 
   4  -7  11       38.10       41.64     15.33 o 
   5  -7  11      168.31      169.35     28.44 o 
   6  -7  11      314.21      316.45     39.42 o 
   7  -7  11        1.23      -19.13     12.75 o 
  -4  -6  11      648.45      578.86     56.93 o 
  -3  -6  11       58.75      101.01     24.69 o 
  -2  -6  11       53.12       70.35     19.63 o 
  -1  -6  11     1303.66     1374.57     52.43 o 
   0  -6  11       76.66      102.59     19.56 o 
   1  -6  11       44.52       27.06      7.35 o 
   2  -6  11      329.84      350.14     22.38 o 
   3  -6  11     1004.50     1021.94     35.44 o 
   4  -6  11       18.24       24.91      6.62 o 
   5  -6  11      262.19      272.57     33.18 o 
   6  -6  11      848.95      771.57     57.90 o 
   7  -6  11       22.85       35.32     14.45 o 
  -5  -5  11     1086.64     1077.11     77.53 o 
  -4  -5  11      548.95      577.33     54.27 o 
  -3  -5  11       41.72       44.59     15.80 o 
  -2  -5  11        2.84        8.68      9.93 o 
  -1  -5  11      922.26      945.99     53.76 o 
   0  -5  11       73.53       82.64      8.92 o 
   1  -5  11        0.08        3.86      3.62 o 
   2  -5  11      762.73      750.23     24.22 o 
   3  -5  11      240.80      225.04     24.54 o 
   4  -5  11        0.34       -1.72      4.34 o 
   5  -5  11       51.04       45.41      8.96 o 
   6  -5  11      356.25      390.57     35.21 o 
   7  -5  11       83.48       73.64     18.98 o 
  -6  -4  11      197.27      214.71     34.94 o 
  -5  -4  11      223.33      184.16     31.23 o 
  -4  -4  11       31.82       25.35     13.21 o 
  -3  -4  11      531.99      564.76     49.18 o 
  -2  -4  11      422.16      391.59     26.67 o 
  -1  -4  11     2233.93     2192.26     53.18 o 
   0  -4  11       80.05       79.60      7.10 o 
   1  -4  11      483.82      469.76     16.52 o 
   2  -4  11      406.83      403.47     15.42 o 
   3  -4  11      649.62      675.10     20.59 o 
   4  -4  11      240.83      248.35     18.78 o 
   5  -4  11       35.34       28.44      9.98 o 
   6  -4  11      464.10      471.17     28.44 o 
   7  -4  11       82.57       69.58     12.01 o 
  -7  -3  11      261.81      238.64     38.21 o 
  -6  -3  11      303.26      290.94     39.18 o 
  -5  -3  11      351.81      375.31     42.31 o 
  -4  -3  11      149.37      147.81     25.81 o 
  -3  -3  11      136.27      136.83     12.18 o 
  -2  -3  11     3016.55     3030.79     70.50 o 
  -1  -3  11       37.50       38.62     12.07 o 
   0  -3  11       87.78       43.99     33.46 o 
   1  -3  11     1389.61      929.07    355.57 o 
   2  -3  11       23.52       19.17      5.42 o 
   3  -3  11       67.53       85.62     10.76 o 
   4  -3  11      306.75      260.20     19.08 o 
   5  -3  11        1.33        2.86      7.62 o 
   6  -3  11      335.74      304.20     23.56 o 
   7  -3  11       71.30       75.04     17.70 o 
  -7  -2  11      709.22      726.95     63.47 o 
  -6  -2  11      578.98      595.57     53.71 o 
  -5  -2  11       61.88       70.72     18.58 o 
  -4  -2  11      381.16      347.40     25.32 o 
  -3  -2  11      757.64      741.23     35.56 o 
  -2  -2  11       96.18       90.36      8.57 o 
  -1  -2  11       23.47       22.47      7.15 o 
   0  -2  11      637.33      654.10     28.60 o 
   1  -2  11     1180.25     1179.65     32.39 o 
   2  -2  11      265.22      222.02     16.05 o 
   3  -2  11       22.83       20.10     12.51 o 
   4  -2  11      498.44      513.04     26.63 o 
   5  -2  11        6.91        4.34      4.71 o 
   6  -2  11      553.39      524.46     31.42 o 
   7  -2  11      435.06      414.31     29.80 o 
  -8  -1  11       23.80       28.97     17.47 o 
  -7  -1  11     1052.27     1086.07     73.90 o 
  -6  -1  11      289.82      318.38     37.65 o 
  -5  -1  11        6.95        6.84      4.10 o 
  -4  -1  11      124.96      119.29     14.86 o 
  -3  -1  11     2003.02     2044.10     39.25 o 
  -2  -1  11       39.19       36.39      9.30 o 
  -1  -1  11       33.61       31.98      4.06 o 
   0  -1  11      890.20      926.47     51.68 o 
   1  -1  11      500.01      528.69     18.55 o 
   2  -1  11      120.57      115.56     10.71 o 
   3  -1  11       23.00       20.99      4.80 o 
   4  -1  11     1496.71     1440.27     44.36 o 
   5  -1  11      121.82      109.23     13.67 o 
   6  -1  11      117.81      103.14     14.89 o 
   7  -1  11        9.94      -20.49     13.66 o 
  -8   0  11       81.39      101.50     25.72 o 
  -7   0  11      813.28      824.79     62.55 o 
  -6   0  11      741.03      700.20     53.71 o 
  -5   0  11      896.74      813.87     39.14 o 
  -4   0  11       79.93       88.22      8.64 o 
  -3   0  11     1444.50     1460.30     34.56 o 
  -2   0  11       63.17       66.08     10.33 o 
  -1   0  11      104.62      122.35     12.57 o 
   0   0  11     2154.70     2336.74     85.33 o 
   1   0  11     2029.10     2136.42     82.54 o 
   2   0  11      160.40      160.68     13.14 o 
   3   0  11      230.89      223.92     13.14 o 
   4   0  11     1055.28     1103.40     39.41 o 
   5   0  11       13.48       12.34      6.23 o 
   6   0  11        0.71      -24.75     16.50 o 
  -8   1  11      264.02      219.48     34.01 o 
  -7   1  11      698.16      625.64     52.86 o 
  -6   1  11      655.04      563.32     33.86 o 
  -5   1  11      341.46      329.49     18.59 o 
  -4   1  11      425.10      372.99     14.51 o 
  -3   1  11      423.17      465.99     25.49 o 
  -2   1  11       50.68       63.33     12.34 o 
  -1   1  11      312.47      296.55     18.41 o 
   0   1  11      373.34      373.92     25.06 o 
   1   1  11       71.17       72.93     10.26 o 
   2   1  11      367.68      334.10     39.35 o 
   3   1  11       20.28       19.19      4.86 o 
   4   1  11      216.83      209.44     32.28 o 
   5   1  11        8.70       14.11      7.24 o 
  -9   2  11      166.47      142.86     28.49 o 
  -8   2  11      600.44      573.18     64.68 o 
  -7   2  11      174.37      157.09     14.00 o 
  -6   2  11      474.73      427.23     20.65 o 
  -5   2  11      693.49      771.41     43.49 o 
  -4   2  11       73.62       57.52      6.83 o 
  -3   2  11      165.83      185.18     15.41 o 
  -2   2  11      929.87      992.08     31.99 o 
  -1   2  11      557.98      627.31     23.30 o 
   0   2  11      503.63      512.18     14.34 o 
   1   2  11       46.65       52.23      6.34 o 
   2   2  11      407.80      393.04     41.20 o 
   3   2  11        0.20        3.33      8.81 o 
   4   2  11      136.60      194.32     32.55 o 
  -8   3  11      132.80      125.88     25.06 o 
  -7   3  11       10.83       22.14      9.12 o 
  -6   3  11      102.31       96.62     13.74 o 
  -5   3  11     2006.47     2026.94     73.20 o 
  -4   3  11       72.74       82.28     10.77 o 
  -3   3  11        0.89        2.44      7.01 o 
  -2   3  11       19.05       22.05      3.88 o 
  -1   3  11       90.92       60.12     16.49 o 
   0   3  11        0.17        3.27     10.69 o 
   1   3  11      426.09      427.97     43.15 o 
   2   3  11     1325.66     1441.19     81.60 o 
   3   3  11      184.51      149.65     28.71 o 
  -8   4  11      345.06      350.01     38.28 o 
  -7   4  11      119.20      110.34     22.34 o 
  -6   4  11      251.96      258.88     21.09 o 
  -5   4  11     1712.94     1861.48     57.14 o 
  -4   4  11      106.00      136.60     23.23 o 
  -3   4  11      464.19      427.89     40.51 o 
  -2   4  11       62.81       69.53     17.65 o 
  -1   4  11      678.85      689.32     53.80 o 
   0   4  11       12.64        6.87      8.43 o 
   1   4  11      669.45      604.80     53.47 o 
   2   4  11     1017.50     1059.58     73.48 o 
  -8   5  11        3.59       14.04     14.21 o 
  -7   5  11      209.24      200.05     31.07 o 
  -6   5  11        8.38        5.15     12.36 o 
  -5   5  11      567.72      537.84     47.40 o 
  -4   5  11       42.66       55.49     16.93 o 
  -3   5  11       64.11      100.50     21.14 o 
  -2   5  11      442.18      434.61     43.99 o 
  -1   5  11      139.36      137.23     25.65 o 
   0   5  11       57.59       38.93     16.02 o 
   1   5  11        4.56       40.62     15.63 o 
  -7   6  11      368.27      327.74     39.61 o 
  -6   6  11        8.53       49.29     16.24 o 
  -5   6  11      182.26      154.06     26.03 o 
  -4   6  11      231.64      276.79     34.52 o 
  -3   6  11      140.20      148.86     26.02 o 
  -2   6  11      261.81      284.71     36.66 o 
  -1   6  11       22.70       32.84     14.48 o 
   0   6  11      202.18      207.93     33.37 o 
  -5   7  11       63.17       52.71     17.54 o 
  -4   7  11      289.47      305.40     37.71 o 
  -3   7  11      575.42      649.06     55.44 o 
   2  -9  12       40.41       31.51     16.02 o 
   3  -9  12      382.35      385.42     45.15 o 
   0  -8  12      637.23      632.35     55.07 o 
   1  -8  12       94.32       86.21     20.82 o 
   2  -8  12       74.41       60.39     18.66 o 
   3  -8  12      185.01      184.07     29.99 o 
   4  -8  12      227.10      238.95     34.57 o 
   5  -8  12        9.68        6.06      8.61 o 
  -2  -7  12      110.94      119.64     27.16 o 
  -1  -7  12       31.05       44.50     17.77 o 
   0  -7  12      842.39      857.99     59.25 o 
   1  -7  12      182.37      187.27     27.86 o 
   2  -7  12       38.74       30.68     12.88 o 
   3  -7  12      202.03      173.73     27.00 o 
   4  -7  12       27.71       27.16     12.68 o 
   5  -7  12      116.88      112.82     24.00 o 
   6  -7  12        5.34        2.52     10.19 o 
  -4  -6  12      168.43      137.11     29.15 o 
  -3  -6  12      335.85      433.49     48.35 o 
  -2  -6  12     1274.53     1376.32     84.32 o 
  -1  -6  12       13.71       11.89      8.35 o 
   0  -6  12      176.97      191.83     26.36 o 
   1  -6  12      187.41      192.17     17.54 o 
   2  -6  12      401.53      393.12     25.29 o 
   3  -6  12      353.37      321.07     21.04 o 
   4  -6  12      303.13      293.15     33.49 o 
   5  -6  12      332.04      318.42     36.34 o 
   6  -6  12        0.56       12.44     12.55 o 
  -5  -5  12      233.78      228.30     38.36 o 
  -4  -5  12       23.69       18.91     13.41 o 
  -3  -5  12       78.04       48.83     17.44 o 
  -2  -5  12      966.34      945.32     66.38 o 
  -1  -5  12      113.74      109.46     15.03 o 
   0  -5  12       31.68       24.27      7.30 o 
   1  -5  12      768.19      818.34     33.73 o 
   2  -5  12      431.45      468.51     25.37 o 
   3  -5  12      147.05      137.76     14.01 o 
   4  -5  12      156.11      165.34     16.53 o 
   5  -5  12     1251.43     1273.77     44.98 o 
   6  -5  12       72.34       73.28     18.64 o 
   7  -5  12       26.32       26.59     12.85 o 
  -6  -4  12      461.00      501.24     54.43 o 
  -5  -4  12      456.86      514.06     52.71 o 
  -4  -4  12       27.32       11.70     11.04 o 
  -3  -4  12       31.39       29.38     13.61 o 
  -2  -4  12      638.83      631.96     34.89 o 
  -1  -4  12      116.20       91.28     11.71 o 
   0  -4  12       35.58       38.20      6.27 o 
   1  -4  12      135.10      129.42     10.47 o 
   2  -4  12      246.57      266.54     14.93 o 
   3  -4  12        4.80        6.88      4.41 o 
   4  -4  12      211.54      195.82     17.71 o 
   5  -4  12     1033.12     1010.27     62.34 o 
   6  -4  12        7.08        4.91      5.18 o 
   7  -4  12        0.53        7.30      7.75 o 
  -6  -3  12     1166.40     1150.05     78.82 o 
  -5  -3  12      111.43      143.90     27.39 o 
  -4  -3  12       82.44       69.50     19.96 o 
  -3  -3  12        3.04        6.33      4.62 o 
  -2  -3  12     1203.05     1255.10     47.13 o 
  -1  -3  12       13.51       -0.91      7.30 o 
   0  -3  12       19.85       11.67      8.83 o 
   1  -3  12        4.80        5.43      2.43 o 
   2  -3  12        4.44        1.24      3.67 o 
   3  -3  12      102.47      118.97     12.75 o 
   4  -3  12        1.38       -4.23      4.42 o 
   5  -3  12      446.84      443.90     27.27 o 
   6  -3  12        1.08        4.64      4.90 o 
  -7  -2  12       32.54        6.39     10.59 o 
  -6  -2  12      603.46      556.07     52.79 o 
  -5  -2  12       54.44       41.00     16.32 o 
  -4  -2  12     1056.63     1050.29     33.78 o 
  -3  -2  12        9.76        5.63      6.81 o 
  -2  -2  12     1281.55     1265.39     31.90 o 
  -1  -2  12      196.83      191.89     11.67 o 
   0  -2  12      384.18      381.88     13.95 o 
   1  -2  12      389.82      373.31     18.46 o 
   2  -2  12      226.80      243.73     16.15 o 
   3  -2  12      128.51      151.46     16.64 o 
   4  -2  12       25.72       23.24      6.67 o 
   5  -2  12      525.99      529.76     73.73 o 
   6  -2  12        7.07       16.66      7.03 o 
  -7  -1  12      115.06       87.65     23.54 o 
  -6  -1  12      396.33      424.44     44.82 o 
  -5  -1  12       48.40       59.73     12.48 o 
  -4  -1  12     1261.18     1246.16     77.38 o 
  -3  -1  12      147.70      137.29     12.13 o 
  -2  -1  12       13.70        9.95      2.44 o 
  -1  -1  12      446.63      473.92     26.54 o 
   0  -1  12      535.94      541.62     42.24 o 
   1  -1  12      674.85      660.09     19.54 o 
   2  -1  12      490.55      527.20     25.89 o 
   3  -1  12     1033.47     1023.78     37.96 o 
   4  -1  12        2.01       -3.14      4.09 o 
   5  -1  12      511.23      449.79     45.86 o 
   6  -1  12      107.97       78.65     20.98 o 
  -8   0  12      650.12      613.01     58.03 o 
  -7   0  12      386.99      389.13     44.74 o 
  -6   0  12        7.19       13.79      7.80 o 
  -5   0  12      403.53      409.60     33.38 o 
  -4   0  12     1885.77     1877.96     57.75 o 
  -3   0  12       90.12       75.49      5.95 o 
  -2   0  12      254.59      233.99     18.91 o 
  -1   0  12      959.34     1013.30     37.35 o 
   0   0  12      267.43      293.38     32.59 o 
   1   0  12      560.58      602.39     47.12 o 
   2   0  12      207.04      196.72     11.40 o 
   3   0  12      840.15      869.22     60.02 o 
   4   0  12        7.18       27.16     13.40 o 
   5   0  12      204.40      227.84     35.29 o 
  -8   1  12      695.30      679.48     59.99 o 
  -7   1  12      140.91      147.56     26.44 o 
  -6   1  12       64.97       66.58      8.83 o 
  -5   1  12       50.93       49.44      6.93 o 
  -4   1  12      807.10      818.95     19.34 o 
  -3   1  12      212.99      161.06     16.02 o 
  -2   1  12       69.54       52.40      9.17 o 
  -1   1  12      797.88      849.93     32.42 o 
   0   1  12      464.96      551.32     25.62 o 
   1   1  12        7.26       16.89      9.61 o 
   2   1  12       44.19       50.82     15.32 o 
   3   1  12      530.91      541.00     50.24 o 
   4   1  12       11.10        3.21      8.82 o 
   5   1  12        0.68        4.86      9.74 o 
  -8   2  12      530.24      554.97     51.45 o 
  -7   2  12       71.10       70.83     13.93 o 
  -6   2  12      539.29      522.20     32.72 o 
  -5   2  12       96.29       78.35     12.71 o 
  -4   2  12     1050.99     1013.92     39.57 o 
  -3   2  12      126.60      134.24     22.95 o 
  -2   2  12      160.81      170.29     14.17 o 
  -1   2  12      899.16      923.10     38.73 o 
   0   2  12      148.49      142.44     17.45 o 
   1   2  12       54.60       65.01     17.32 o 
   2   2  12        0.58        1.12      7.28 o 
   3   2  12      748.76      680.68     58.75 o 
   4   2  12        3.18      -18.79     12.53 o 
  -8   3  12      111.88      124.44     24.13 o 
  -7   3  12       46.73       69.60     18.12 o 
  -6   3  12      679.41      741.12     37.46 o 
  -5   3  12       27.14       31.56      8.68 o 
  -4   3  12      203.26      193.89     16.33 o 
  -3   3  12      620.63      632.48     50.38 o 
  -2   3  12     1475.06     1492.02     77.69 o 
  -1   3  12        4.03       12.27     10.85 o 
   0   3  12      203.61      256.74     34.43 o 
   1   3  12     2193.86     2441.20    107.24 o 
   2   3  12       63.88       85.78     22.30 o 
   3   3  12     1098.44     1051.11     76.12 o 
  -7   4  12      114.32       82.90     21.48 o 
  -6   4  12      401.65      352.87     40.80 o 
  -5   4  12       14.36       23.63     13.23 o 
  -4   4  12        3.44       -2.90      7.55 o 
  -3   4  12     1393.86     1522.27     79.89 o 
  -2   4  12      476.07      429.04     43.84 o 
  -1   4  12      380.92      358.95     40.81 o 
   0   4  12      206.64      202.11     32.47 o 
   1   4  12     1386.57     1373.61     83.46 o 
  -7   5  12       47.87       62.53     20.92 o 
  -6   5  12      136.67       80.36     21.75 o 
  -5   5  12       48.17       48.88     17.61 o 
  -4   5  12       83.48       43.36     15.89 o 
  -3   5  12      511.82      492.04     47.38 o 
  -2   5  12      368.07      379.81     43.00 o 
  -1   5  12        1.37      -17.79     11.86 o 
   0   5  12       55.69        4.13      8.78 o 
  -5   6  12        1.97       21.01     15.29 o 
  -4   6  12        1.91      -11.15     11.50 o 
  -3   6  12      558.78      619.71     54.71 o 
  -2   6  12      114.14      125.89     25.68 o 
   0  -8  13        8.40       14.23     12.36 o 
   1  -8  13      155.39      129.47     25.24 o 
   2  -8  13      332.25      319.11     38.85 o 
   3  -8  13      144.46      181.61     29.54 o 
   4  -8  13      360.54      295.05     38.53 o 
  -1  -7  13      427.86      480.08     52.62 o 
   0  -7  13        1.12        6.68      8.27 o 
   1  -7  13        6.68        7.78      8.00 o 
   2  -7  13      213.29      221.93     31.06 o 
   3  -7  13        8.60       -9.45     12.58 o 
   4  -7  13      212.33      180.06     28.35 o 
   5  -7  13       35.89        9.56      9.51 o 
  -3  -6  13      192.23      167.74     31.97 o 
  -2  -6  13       60.01       89.37     23.81 o 
  -1  -6  13      728.27      703.10     60.21 o 
   0  -6  13      131.47      147.58     23.08 o 
   1  -6  13      140.90      128.35     20.31 o 
   2  -6  13      246.68      233.14     19.64 o 
   3  -6  13      251.72      242.86     19.44 o 
   4  -6  13       14.37       -1.36      7.43 o 
   5  -6  13       20.46        5.81      7.90 o 
   6  -6  13      492.56      460.05     46.07 o 
  -4  -5  13       32.14       13.70     12.24 o 
  -3  -5  13      540.26      487.11     50.65 o 
  -2  -5  13       30.32       25.61     14.52 o 
  -1  -5  13      361.74      397.21     28.75 o 
   0  -5  13       13.14       19.59      7.17 o 
   1  -5  13      234.63      225.63     22.07 o 
   2  -5  13      263.99      279.88     20.34 o 
   3  -5  13      121.17      131.53     14.32 o 
   4  -5  13       79.90       88.45     12.62 o 
   5  -5  13        8.03        6.92      8.35 o 
   6  -5  13      313.55      338.51     37.73 o 
  -5  -4  13       65.29       59.87     20.37 o 
  -4  -4  13      142.51      150.00     29.31 o 
  -3  -4  13      892.74      980.58     68.65 o 
  -2  -4  13       21.47       29.50      9.58 o 
  -1  -4  13      640.25      653.28     43.64 o 
   0  -4  13     2576.49     2548.30     46.49 o 
   1  -4  13      825.71      807.49     41.67 o 
   2  -4  13     1369.28     1396.11     43.53 o 
   3  -4  13       19.77       13.51     11.07 o 
   4  -4  13        9.08        8.86      4.93 o 
   5  -4  13       11.68        3.61     10.20 o 
   6  -4  13       86.43      111.02     15.04 o 
  -6  -3  13      163.15      156.40     30.86 o 
  -5  -3  13       10.24        5.04      9.86 o 
  -4  -3  13       66.57       66.39     18.93 o 
  -3  -3  13     1016.95     1081.11     47.66 o 
  -2  -3  13        4.21        2.77      7.07 o 
  -1  -3  13     1472.22     1496.97     51.77 o 
   0  -3  13     3411.47     3551.51     64.44 o 
   1  -3  13       15.58        9.72      4.45 o 
   2  -3  13      566.74      600.27     27.18 o 
   3  -3  13      135.30      136.72     18.88 o 
   4  -3  13      214.26      194.65     17.65 o 
   5  -3  13        6.29       11.08      6.05 o 
   6  -3  13      112.34      111.37     22.63 o 
  -7  -2  13       86.77       61.97     20.17 o 
  -6  -2  13      571.34      641.93     58.21 o 
  -5  -2  13      263.58      236.51     34.48 o 
  -4  -2  13      139.26      152.66     21.47 o 
  -3  -2  13     1292.19     1322.62     51.03 o 
  -2  -2  13      132.36      147.61     22.21 o 
  -1  -2  13       78.12       67.45     24.48 o 
   0  -2  13      959.35      973.34     57.54 o 
   1  -2  13      485.47      488.09     34.86 o 
   2  -2  13        3.32        0.77      2.98 o 
   3  -2  13       60.02       61.05      9.28 o 
   4  -2  13      478.42      532.09     46.83 o 
   5  -2  13       24.89        9.49     10.29 o 
   6  -2  13        3.42       16.63     11.16 o 
  -7  -1  13      352.30      287.20     39.76 o 
  -6  -1  13      380.13      388.36     43.59 o 
  -5  -1  13      444.12      453.28     32.21 o 
  -4  -1  13       50.10       23.78     23.15 o 
  -3  -1  13      687.91      671.42     35.38 o 
  -2  -1  13      176.52      174.01     22.80 o 
  -1  -1  13      319.86      338.77     23.67 o 
   0  -1  13      347.78      370.28     36.44 o 
   1  -1  13      133.86      140.91     23.77 o 
   2  -1  13      164.29      139.73     23.70 o 
   3  -1  13       23.21        9.21      8.84 o 
   4  -1  13      191.18      261.89     35.22 o 
   5  -1  13       64.14       36.02     15.30 o 
  -7   0  13      130.24      113.56     25.39 o 
  -6   0  13      215.80      210.26     24.70 o 
  -5   0  13     1306.29     1227.59     51.03 o 
  -4   0  13       96.03       69.73     20.21 o 
  -3   0  13      150.32      165.99     17.52 o 
  -2   0  13      649.97      637.02     32.17 o 
  -1   0  13      291.77      295.60     23.90 o 
   0   0  13     1141.69     1091.60     40.23 o 
   1   0  13      258.59      250.24     32.37 o 
   2   0  13      396.04      425.82     42.90 o 
   3   0  13       18.00       23.27     12.52 o 
   4   0  13      261.72      326.30     41.11 o 
   5   0  13       86.95       59.25     19.17 o 
  -7   1  13      138.25      163.87     27.98 o 
  -6   1  13        5.88        6.03      7.92 o 
  -5   1  13     1198.71     1099.69     46.79 o 
  -4   1  13      206.90      183.19     25.62 o 
  -3   1  13      216.71      209.29     21.25 o 
  -2   1  13     1003.10      998.23     48.03 o 
  -1   1  13       85.02      115.23     12.63 o 
   0   1  13      304.33      327.10     20.75 o 
   1   1  13       43.17       46.72     15.31 o 
   2   1  13      552.74      542.88     50.43 o 
   3   1  13       40.04       36.30     15.22 o 
   4   1  13       99.49       83.09     23.79 o 
  -7   2  13        7.76       17.85      9.62 o 
  -6   2  13       58.34       71.07     13.50 o 
  -5   2  13      950.26     1026.47     53.44 o 
  -4   2  13       30.40       30.39      8.70 o 
  -3   2  13        0.46        0.83      3.88 o 
  -2   2  13      831.45      878.41     32.36 o 
  -1   2  13      457.56      456.97     44.67 o 
   0   2  13       41.66       41.96     16.19 o 
   1   2  13      148.83      140.49     27.28 o 
   2   2  13      548.32      547.13     52.99 o 
   3   2  13        0.34       -4.36     10.25 o 
  -7   3  13       99.93       92.65     22.57 o 
  -6   3  13        5.98       19.49     12.28 o 
  -5   3  13      601.35      582.84     52.33 o 
  -4   3  13      132.19      121.59     23.58 o 
  -3   3  13      301.56      277.33     35.91 o 
  -2   3  13      357.51      365.05     40.78 o 
  -1   3  13       89.94       94.01     22.69 o 
   0   3  13      204.37      221.08     33.21 o 
   1   3  13       97.20       95.10     22.73 o 
   2   3  13      182.63      255.52     37.35 o 
  -6   4  13       16.34       23.81     14.62 o 
  -5   4  13      466.21      430.15     45.92 o 
  -4   4  13      222.80      218.08     32.80 o 
  -3   4  13      307.84      301.22     37.68 o 
  -2   4  13      264.60      262.28     36.45 o 
  -1   4  13        4.10       -1.46      9.19 o 
   0   4  13        2.56       27.05     13.14 o 
  -6   5  13      156.20      198.54     33.56 o 
  -5   5  13      101.45       77.43     21.28 o 
  -4   5  13       45.02       44.96     16.20 o 
  -3   5  13      187.34      181.11     30.39 o 
  -2   5  13      183.99      163.98     29.99 o 
   0  -7  14       65.52       76.12     19.02 o 
   1  -7  14      251.70      272.10     34.39 o 
   2  -7  14      407.80      423.78     42.06 o 
   3  -7  14       68.75       42.44     14.09 o 
   4  -7  14       57.25       12.34     12.13 o 
  -2  -6  14      633.54      657.31     61.77 o 
  -1  -6  14       26.88       70.26     22.63 o 
   0  -6  14       32.43       39.58     27.96 o 
   1  -6  14      103.36      116.62     14.62 o 
   2  -6  14      163.17      182.81     17.83 o 
   3  -6  14       32.54       40.79     13.22 o 
   4  -6  14       18.31       21.35     11.15 o 
   5  -6  14      364.18      339.53     38.62 o 
  -3  -5  14       14.15       -4.17     11.32 o 
  -2  -5  14      366.37      332.72     42.20 o 
  -1  -5  14       48.94       66.50     18.40 o 
   0  -5  14        2.70        2.60      4.92 o 
   1  -5  14      431.90      465.62     27.01 o 
   2  -5  14      178.97      192.74     31.44 o 
   3  -5  14        3.01        2.50      7.88 o 
   4  -5  14        5.96       -0.06      7.75 o 
  -4  -4  14      642.71      611.31     57.45 o 
  -3  -4  14        0.89        2.34      8.25 o 
  -2  -4  14      741.05      710.39     58.78 o 
  -1  -4  14        3.90        3.27      7.28 o 
   0  -4  14       10.07        4.45     12.62 o 
   1  -4  14     1324.51     1342.32     46.80 o 
   2  -4  14      762.80      777.57     33.33 o 
   3  -4  14       19.53       22.28      8.94 o 
   4  -4  14      307.70      297.69     33.66 o 
   5  -4  14      240.42      280.27     34.04 o 
  -5  -3  14      171.36      164.06     30.60 o 
  -4  -3  14      928.34      999.14     70.29 o 
  -3  -3  14       69.19       74.22     14.10 o 
  -2  -3  14      163.37      179.99     20.16 o 
  -1  -3  14        4.59       -4.44      5.67 o 
   0  -3  14      474.29      461.41     41.56 o 
   1  -3  14      296.16      281.93     32.29 o 
   2  -3  14      394.96      341.77     35.28 o 
   3  -3  14       65.47       58.06     15.35 o 
   4  -3  14      139.14      140.45     25.39 o 
   5  -3  14      157.76      157.66     27.09 o 
  -6  -2  14        5.72      -21.07     14.05 o 
  -5  -2  14      213.41      255.82     35.99 o 
  -4  -2  14     1417.57     1572.68     83.28 o 
  -3  -2  14       57.72       36.05      9.97 o 
  -2  -2  14      100.88      101.09     15.02 o 
  -1  -2  14      379.33      354.60     25.89 o 
   0  -2  14      418.44      408.30     39.84 o 
   1  -2  14      350.79      334.59     35.85 o 
   2  -2  14       54.79       63.11     16.29 o 
   3  -2  14      344.83      349.18     38.92 o 
   4  -2  14       13.74        4.28      7.73 o 
   5  -2  14      100.92      135.91     26.32 o 
  -6  -1  14       23.71       21.02     11.85 o 
  -5  -1  14       36.67       24.54      8.74 o 
  -4  -1  14     1255.98     1313.69     68.32 o 
  -3  -1  14       53.59       55.80     11.95 o 
  -2  -1  14       47.43       50.54     20.59 o 
  -1  -1  14      195.46      219.14     19.95 o 
   0  -1  14      180.77      170.48     26.82 o 
   1  -1  14        0.34       -9.02      8.67 o 
   2  -1  14       52.29       60.62     18.01 o 
   3  -1  14     1350.96     1348.65     78.61 o 
   4  -1  14       67.20       57.65     18.17 o 
  -7   0  14      202.45      843.22     73.55 o 
  -6   0  14      231.49      214.65     23.53 o 
  -5   0  14       85.07       85.59     14.54 o 
  -4   0  14     1184.33     1186.43     69.35 o 
  -3   0  14      281.80      263.95     22.63 o 
  -2   0  14      183.15      182.44     18.12 o 
  -1   0  14     1645.71     1690.04     52.88 o 
   0   0  14      888.59      937.55     54.27 o 
   1   0  14        7.33        6.03      9.45 o 
   2   0  14      206.49      218.38     32.31 o 
   3   0  14      785.09      774.97     62.08 o 
   4   0  14       13.66       18.89     11.94 o 
  -7   1  14       18.09        0.75      8.16 o 
  -6   1  14      642.01      713.12     45.98 o 
  -5   1  14      109.14      102.50     15.80 o 
  -4   1  14      363.31      399.91     27.85 o 
  -3   1  14       38.92       36.79      8.53 o 
  -2   1  14      223.99      208.35     18.25 o 
  -1   1  14      744.62      768.32     58.23 o 
   0   1  14      551.47      537.30     50.44 o 
   1   1  14      413.02      465.17     47.47 o 
   2   1  14        2.45       12.47     11.49 o 
   3   1  14      442.55      506.74     52.83 o 
  -7   2  14       80.95       67.96     18.54 o 
  -6   2  14      675.37      755.93     41.05 o 
  -5   2  14      113.64      148.65     28.86 o 
  -4   2  14       98.05      130.98     26.03 o 
  -3   2  14      513.23      478.33     47.40 o 
  -2   2  14      397.49      438.79     45.21 o 
  -1   2  14      389.58      368.05     42.35 o 
   0   2  14        7.07        6.64      8.86 o 
   1   2  14       90.55      101.23     23.52 o 
   2   2  14       33.75       27.63     15.89 o 
  -6   3  14      464.62      471.78     50.65 o 
  -5   3  14        0.49       -0.83     12.55 o 
  -4   3  14       23.48      -20.99     13.99 o 
  -3   3  14      342.86      372.76     42.62 o 
  -2   3  14      227.86      285.37     37.71 o 
  -1   3  14      210.04      166.84     29.85 o 
   0   3  14      235.18      217.07     34.55 o 
  -5   4  14        1.40        8.09     12.33 o 
  -4   4  14       39.63       30.25     13.96 o 
  -3   4  14      371.62      375.38     43.57 o 
  -2   4  14       57.70       51.84     17.96 o 
  -1  -6  15      166.94      183.63     33.49 o 
   0  -6  15       46.02       29.94     13.60 o 
   1  -6  15      387.15      422.64     39.24 o 
  -3  -5  15      622.32      742.65     65.85 o 
  -2  -5  15        0.52      -15.85     13.03 o 
  -1  -5  15       33.13       41.48     12.09 o 
   0  -5  15      286.62      290.68     34.41 o 
   1  -5  15      109.81      119.94     21.32 o 
   2  -5  15      118.07      111.61     20.79 o 
   3  -5  15        2.58       -8.10      8.35 o 
  -4  -4  15      107.96       89.69     24.95 o 
  -3  -4  15      877.37      907.05     69.83 o 
  -2  -4  15       52.44       41.27     11.17 o 
  -1  -4  15       66.92       57.97     18.91 o 
   0  -4  15      451.47      458.73     43.01 o 
   1  -4  15     1283.27     1275.94     69.58 o 
   2  -4  15      547.62      546.08     45.56 o 
   3  -4  15       79.64       81.40     18.60 o 
   4  -4  15     1636.93     1579.24     79.64 o 
  -5  -3  15        7.72        0.53     10.74 o 
  -4  -3  15        6.69       16.27     19.63 o 
  -3  -3  15      384.95      393.77     31.17 o 
  -2  -3  15      158.31      151.13     21.78 o 
  -1  -3  15       40.51       39.90      9.95 o 
   0  -3  15      731.33      705.81     53.75 o 
   1  -3  15      775.45      802.56     56.45 o 
   2  -3  15      468.32      510.24     45.56 o 
   3  -3  15       57.82       62.63     16.40 o 
   4  -3  15      741.52      832.39     61.06 o 
  -5  -2  15       94.58      104.46     25.36 o 
  -4  -2  15       25.59       43.73     11.26 o 
  -3  -2  15      231.57      213.78     22.86 o 
  -2  -2  15      439.39      435.96     30.77 o 
  -1  -2  15      340.32      355.07     42.44 o 
   0  -2  15      391.82      405.00     41.85 o 
   1  -2  15       73.48       67.31     18.98 o 
   2  -2  15       62.41       39.60     13.92 o 
   3  -2  15       22.76       33.66     14.77 o 
   4  -2  15      388.62      337.02     41.75 o 
  -6  -1  15        3.67      -25.53     17.02 o 
  -5  -1  15      383.25      427.83     33.32 o 
  -4  -1  15        2.14       -8.85      7.75 o 
  -3  -1  15       72.26       76.20     13.37 o 
  -2  -1  15      240.94      252.53     22.94 o 
  -1  -1  15      256.32      263.26     25.27 o 
   0  -1  15       85.09       81.89     13.30 o 
   1  -1  15       23.17       16.75      7.83 o 
   2  -1  15      260.19      249.39     35.10 o 
   3  -1  15       61.67       37.29     15.25 o 
  -6   0  15      133.75      131.28     26.49 o 
  -5   0  15      860.50      852.55     45.16 o 
  -4   0  15        0.66       14.73      7.14 o 
  -3   0  15       16.13       17.75     10.82 o 
  -2   0  15       49.67       65.11     12.21 o 
  -1   0  15      171.30      176.71     18.16 o 
   0   0  15       10.80       15.74     10.08 o 
   1   0  15      152.85      208.03     32.65 o 
   2   0  15     1017.03     1111.93     75.72 o 
   3   0  15        0.85      -18.95     13.50 o 
  -6   1  15       44.47       55.09     18.20 o 
  -5   1  15      578.40      557.58     35.87 o 
  -4   1  15       10.48       33.39     16.22 o 
  -3   1  15       67.36       67.62     19.78 o 
  -2   1  15      129.91      184.93     31.20 o 
  -1   1  15      305.22      270.39     36.78 o 
   0   1  15       46.03       52.82     18.15 o 
   1   1  15      135.57      106.79     25.34 o 
  -4   2  15       74.08       94.10     23.47 o 
  -3   2  15       33.79       40.45     17.48 o 
  -2   2  15      545.08      533.31     51.96 o 
  -1   2  15      126.02      119.90     25.26 o 
   0   2  15      100.68      107.05     26.03 o 
  -1  -5  16       33.87       27.85     11.08 o 
   0  -5  16       59.02       69.32     19.29 o 
   1  -5  16      198.50      241.98     32.15 o 
   2  -5  16      275.10      231.10     31.03 o 
  -3  -4  16       11.04       -1.02      9.86 o 
  -2  -4  16       11.30       27.25     10.17 o 
  -1  -4  16      252.09      261.38     25.61 o 
   0  -4  16      208.07      203.51     30.85 o 
   1  -4  16     1281.42     1215.20     71.76 o 
   2  -4  16      498.94      496.44     45.79 o 
   3  -4  16      329.06      382.78     40.56 o 
  -4  -3  16      475.14      435.26     49.83 o 
  -3  -3  16        2.64       11.44      7.21 o 
  -2  -3  16        3.99        1.11      8.31 o 
  -1  -3  16      352.15      367.72     29.36 o 
   0  -3  16       98.77      125.04     17.13 o 
   1  -3  16      207.67      137.98     25.90 o 
   2  -3  16        2.17      -14.38      9.89 o 
   3  -3  16      453.47      385.46     42.66 o 
  -4  -2  16      470.08      459.29     35.28 o 
  -3  -2  16        6.29        3.69     23.13 o 
  -2  -2  16       78.06       80.08     20.79 o 
  -1  -2  16      716.76      702.07     39.75 o 
   0  -2  16      435.22      464.75     31.80 o 
   1  -2  16       28.80       26.70     13.73 o 
   2  -2  16       89.98       46.11     16.47 o 
  -4  -1  16      372.99      405.07     32.25 o 
  -3  -1  16       51.41       46.58     11.03 o 
  -2  -1  16      249.38      242.44     23.66 o 
  -1  -1  16       86.17       76.98     13.01 o 
   0  -1  16       18.68       19.49     13.09 o 
   1  -1  16       82.54       86.26     21.27 o 
   2  -1  16        6.36       -2.64      9.25 o 
  -4   0  16      157.89      136.42     23.99 o 
  -3   0  16      494.88      450.59     49.00 o 
  -2   0  16      505.73      617.50     56.37 o 
  -1   0  16      342.17      397.10     45.42 o 
   0   0  16       49.71       62.79     20.29 o 
   1   0  16      327.37      375.54     45.35 o 
  -2   1  16      182.36      207.62     33.45 o 
  -1   1  16      162.79      194.88     33.33 o 
  -1  -3  17       26.74       12.94     14.96 o 
   0  -3  17       21.80       41.24     11.09 o 
  -2  -2  17      111.34      102.88     16.71 o 
  -1  -2  17      111.07      103.25     16.70 o 
   0  -2  17       45.48       42.39     11.07 o 
                                                 
